# Supplementary material for: Refining orthologue groups at the transcript level
Source: BMC Genomics. 2010 Dec 2;11(Suppl 4):S11. doi: 10.1186/1471-2164-11-S4-S11 (PMC3005912; doi:10.1186/1471-2164-11-S4-S11)
Supplement: Additional File 1 — Transcript based subclusters of human-mouse InParanoid orthologue groupings (in tab-delimited text format). [file 1471-2164-11-S4-S11-S1.zip]

Archive with 1 entries (1 files):
- grouping.tab
