# Supplementary material for: Refining orthologue groups at the transcript level
Source: BMC Genomics. 2010 Dec 2;11(Suppl 4):S11. doi: 10.1186/1471-2164-11-S4-S11 (PMC3005912; doi:10.1186/1471-2164-11-S4-S11)
Supplement: Additional File 1 — Transcript based subclusters of human-mouse InParanoid orthologue groupings (in tab-delimited text format). [file 1471-2164-11-S4-S11-S1.zip › grouping.tab]

inparanoide cluster id	subcluster id	gene id	protein id	species
2	1	ENSG00000131018	ENSP00000265368	human
2	1	ENSG00000131018	ENSP00000356216	human
2	1	ENSG00000131018	ENSP00000356224	human
2	1	ENSG00000131018	ENSP00000356220	human
2	1	ENSG00000131018	ENSP00000308157	human
2	1	ENSG00000131018	ENSP00000390975	human
2	1	ENSG00000131018	ENSP00000396024	human
2	1	ENSMUSG00000019769	ENSMUSP00000051825	mouse
2	2	ENSG00000131018	ENSP00000318783	human
2	2	ENSG00000131018	ENSP00000356226	human
2	2	ENSMUSG00000019769	ENSMUSP00000093587	mouse
2	3	ENSG00000131018	ENSP00000349276	human
2	3	ENSG00000131018	ENSP00000356225	human
2	4	ENSMUSG00000019769	ENSMUSP00000039440	mouse
4	1	ENSG00000143341	ENSP00000271588	human
4	1	ENSMUSG00000066842	ENSMUSP00000074340	mouse
5	1	ENSG00000164199	ENSP00000384582	human
5	1	ENSMUSG00000069170	ENSMUSP00000093245	mouse
7	1	ENSG00000196218	ENSP00000352608	human
7	1	ENSMUSG00000030592	ENSMUSP00000032813	mouse
7	2	ENSG00000196218	ENSP00000347667	human
8	1	ENSG00000123384	ENSP00000243077	human
8	1	ENSMUSG00000040249	ENSMUSP00000044004	mouse
9	1	ENSG00000198626	ENSP00000348047	human
9	1	ENSMUSG00000021313	ENSMUSP00000021750	mouse
12	1	ENSG00000128731	ENSP00000261609	human
12	1	ENSMUSG00000030451	ENSMUSP00000075579	mouse
13	1	ENSG00000168702	ENSP00000374135	human
13	1	ENSMUSG00000049252	ENSMUSP00000054275	mouse
14	1	ENSG00000112159	ENSP00000358400	human
14	1	ENSG00000112159	ENSP00000413970	human
14	1	ENSMUSG00000058006	ENSMUSP00000071569	mouse
15	1	ENSG00000196159	ENSP00000377862	human
15	1	ENSMUSG00000046743	ENSMUSP00000061836	mouse
16	1	ENSG00000115760	ENSP00000393596	human
16	1	ENSMUSG00000024073	ENSMUSP00000024879	mouse
17	1	ENSG00000197102	ENSP00000348965	human
17	1	ENSMUSG00000018707	ENSMUSP00000018851	mouse
18	1	ENSG00000005810	ENSP00000384288	human
18	1	ENSG00000005810	ENSP00000349892	human
18	1	ENSMUSG00000033004	ENSMUSP00000045930	mouse
19	1	ENSG00000151835	ENSP00000371729	human
19	1	ENSG00000151835	ENSP00000371735	human
19	1	ENSMUSG00000048279	ENSMUSP00000086816	mouse
20	1	ENSG00000151914	ENSP00000307959	human
20	1	ENSG00000151914	ENSP00000359790	human
20	1	ENSMUSG00000026131	ENSMUSP00000095393	mouse
20	2	ENSG00000151914	ENSP00000244364	human
20	3	ENSG00000151914	ENSP00000359801	human
20	4	ENSG00000151914	ENSP00000393645	human
20	5	ENSMUSG00000026131	ENSMUSP00000095392	mouse
21	1	ENSG00000124721	ENSP00000333363	human
21	1	ENSMUSG00000033826	ENSMUSP00000040891	mouse
21	2	ENSG00000124721	ENSP00000352312	human
23	1	ENSG00000055609	ENSP00000262189	human
23	1	ENSMUSG00000038056	ENSMUSP00000043874	mouse
24	1	ENSG00000165323	ENSP00000387040	human
24	1	ENSMUSG00000074505	ENSMUSP00000080808	mouse
25	1	ENSG00000178209	ENSP00000344848	human
25	1	ENSMUSG00000022565	ENSMUSP00000023226	mouse
25	2	ENSG00000178209	ENSP00000323856	human
25	2	ENSMUSG00000022565	ENSMUSP00000075772	mouse
25	2	ENSMUSG00000022565	ENSMUSP00000073124	mouse
25	3	ENSG00000178209	ENSP00000350277	human
25	3	ENSMUSG00000022565	ENSMUSP00000072478	mouse
25	4	ENSG00000178209	ENSP00000346602	human
25	4	ENSMUSG00000022565	ENSMUSP00000057158	mouse
25	5	ENSG00000178209	ENSP00000347044	human
25	5	ENSMUSG00000022565	ENSMUSP00000071765	mouse
25	6	ENSG00000178209	ENSP00000348702	human
25	6	ENSMUSG00000022565	ENSMUSP00000074383	mouse
25	7	ENSG00000178209	ENSP00000349868	human
25	7	ENSMUSG00000022565	ENSMUSP00000087037	mouse
25	8	ENSMUSG00000022565	ENSMUSP00000079668	mouse
25	8	ENSMUSG00000022565	ENSMUSP00000075693	mouse
25	9	ENSG00000178209	ENSP00000381756	human
26	1	ENSG00000039139	ENSP00000265104	human
26	1	ENSMUSG00000022262	ENSMUSP00000069751	mouse
27	1	ENSG00000086758	ENSP00000262854	human
27	1	ENSG00000086758	ENSP00000340648	human
27	1	ENSMUSG00000025261	ENSMUSP00000026292	mouse
28	1	ENSG00000083857	ENSP00000406229	human
28	1	ENSMUSG00000070047	ENSMUSP00000092968	mouse
30	1	ENSG00000183914	ENSP00000373825	human
30	1	ENSMUSG00000005237	ENSMUSP00000104299	mouse
31	1	ENSG00000157423	ENSP00000377197	human
31	1	ENSMUSG00000059854	ENSMUSP00000046204	mouse
31	2	ENSG00000157423	ENSP00000314736	human
31	2	ENSG00000157423	ENSP00000394826	human
32	1	ENSG00000081479	ENSP00000263816	human
32	1	ENSMUSG00000027070	ENSMUSP00000079752	mouse
33	1	ENSG00000124942	ENSP00000257247	human
33	1	ENSMUSG00000069833	ENSMUSP00000090632	mouse
33	2	ENSG00000124942	ENSP00000367263	human
33	2	ENSMUSG00000069833	ENSMUSP00000090633	mouse
34	1	ENSG00000007174	ENSP00000262442	human
34	1	ENSMUSG00000056752	ENSMUSP00000079494	mouse
34	2	ENSG00000007174	ENSP00000379323	human
34	2	ENSG00000007174	ENSP00000354685	human
37	1	ENSG00000105877	ENSP00000330671	human
37	1	ENSMUSG00000018581	ENSMUSP00000081867	mouse
41	1	ENSG00000151150	ENSP00000347436	human
41	1	ENSMUSG00000069601	ENSMUSP00000090089	mouse
41	2	ENSG00000151150	ENSP00000280772	human
41	3	ENSMUSG00000069601	ENSMUSP00000045834	mouse
41	4	ENSMUSG00000069601	ENSMUSP00000090087	mouse
41	5	ENSMUSG00000069601	ENSMUSP00000090090	mouse
41	6	ENSMUSG00000069601	ENSMUSP00000061698	mouse
43	1	ENSG00000086570	ENSP00000261800	human
43	1	ENSMUSG00000055333	ENSMUSP00000067556	mouse
43	1	ENSMUSG00000055333	ENSMUSP00000104492	mouse
44	1	ENSG00000118997	ENSP00000311273	human
44	1	ENSMUSG00000041144	ENSMUSP00000092571	mouse
45	1	ENSG00000205038	ENSP00000367655	human
45	1	ENSMUSG00000038725	ENSMUSP00000036988	mouse
46	1	ENSG00000118058	ENSP00000352262	human
46	1	ENSMUSG00000002028	ENSMUSP00000002095	mouse
47	1	ENSG00000138759	ENSP00000370049	human
47	1	ENSMUSG00000034687	ENSMUSP00000043250	mouse
50	1	ENSG00000164796	ENSP00000345799	human
50	1	ENSG00000164796	ENSP00000379067	human
50	1	ENSMUSG00000022311	ENSMUSP00000098235	mouse
50	2	ENSG00000164796	ENSP00000297405	human
50	3	ENSG00000164796	ENSP00000412263	human
51	1	ENSG00000140836	ENSP00000268489	human
51	1	ENSMUSG00000038872	ENSMUSP00000044612	mouse
52	1	ENSG00000189056	ENSP00000392423	human
52	1	ENSMUSG00000042453	ENSMUSP00000058025	mouse
52	2	ENSG00000189056	ENSP00000345694	human
53	1	ENSG00000164061	ENSP00000296452	human
53	1	ENSMUSG00000032589	ENSMUSP00000035208	mouse
54	1	ENSG00000163625	ENSP00000318466	human
54	1	ENSMUSG00000043940	ENSMUSP00000052607	mouse
54	2	ENSG00000163625	ENSP00000392872	human
54	3	ENSG00000163625	ENSP00000391286	human
54	4	ENSG00000163625	ENSP00000295888	human
54	5	ENSG00000163625	ENSP00000402321	human
55	1	ENSG00000008710	ENSP00000399501	human
55	1	ENSG00000008710	ENSP00000262304	human
55	1	ENSMUSG00000032855	ENSMUSP00000049296	mouse
57	1	ENSG00000198947	ENSP00000354923	human
57	1	ENSG00000198947	ENSP00000367948	human
57	1	ENSMUSG00000045103	ENSMUSP00000109633	mouse
57	2	ENSG00000198947	ENSP00000417123	human
57	3	ENSG00000198947	ENSP00000367953	human
57	4	ENSG00000198947	ENSP00000367979	human
57	5	ENSG00000198947	ENSP00000367951	human
57	6	ENSG00000198947	ENSP00000350765	human
57	7	ENSG00000198947	ENSP00000340057	human
57	8	ENSG00000198947	ENSP00000352894	human
57	9	ENSG00000198947	ENSP00000367955	human
57	10	ENSG00000198947	ENSP00000354464	human
57	11	ENSG00000198947	ENSP00000367974	human
57	12	ENSG00000198947	ENSP00000367997	human
58	1	ENSG00000091656	ENSP00000399605	human
58	1	ENSMUSG00000025255	ENSMUSP00000026284	mouse
59	1	ENSG00000121031	ENSP00000313420	human
59	1	ENSMUSG00000022672	ENSMUSP00000023352	mouse
59	2	ENSG00000121031	ENSP00000345182	human
60	1	ENSG00000143669	ENSP00000374443	human
60	1	ENSG00000143669	ENSP00000374444	human
60	1	ENSMUSG00000019726	ENSMUSP00000106188	mouse
61	1	ENSG00000129003	ENSP00000261517	human
61	1	ENSMUSG00000035284	ENSMUSP00000077040	mouse
61	2	ENSG00000129003	ENSP00000379235	human
61	3	ENSG00000129003	ENSP00000249837	human
62	1	ENSG00000138688	ENSP00000373390	human
62	1	ENSG00000138688	ENSP00000264501	human
62	1	ENSMUSG00000037270	ENSMUSP00000060199	mouse
63	1	ENSG00000165124	ENSP00000384917	human
63	1	ENSMUSG00000028369	ENSMUSP00000045856	mouse
64	1	ENSG00000179869	ENSP00000411096	human
64	1	ENSMUSG00000004668	ENSMUSP00000040465	mouse
66	1	ENSG00000138829	ENSP00000262464	human
66	1	ENSMUSG00000024598	ENSMUSP00000025497	mouse
67	1	ENSG00000107736	ENSP00000381768	human
67	1	ENSMUSG00000012819	ENSMUSP00000101104	mouse
67	2	ENSG00000107736	ENSP00000381822	human
70	1	ENSG00000084674	ENSP00000233242	human
70	1	ENSMUSG00000020609	ENSMUSP00000035761	mouse
72	1	ENSG00000008300	ENSP00000164024	human
72	1	ENSMUSG00000023473	ENSMUSP00000024238	mouse
73	1	ENSG00000183117	ENSP00000320445	human
73	1	ENSMUSG00000060924	ENSMUSP00000080751	mouse
74	1	ENSG00000152818	ENSP00000356515	human
74	1	ENSMUSG00000019820	ENSMUSP00000076093	mouse
75	1	ENSG00000072195	ENSP00000311684	human
75	1	ENSMUSG00000026207	ENSMUSP00000084361	mouse
75	2	ENSMUSG00000026207	ENSMUSP00000045263	mouse
75	3	ENSMUSG00000026207	ENSMUSP00000109220	mouse
76	1	ENSG00000170927	ENSP00000360158	human
76	1	ENSMUSG00000043760	ENSMUSP00000085794	mouse
76	2	ENSG00000170927	ENSP00000341097	human
77	1	ENSG00000091536	ENSP00000205890	human
77	1	ENSMUSG00000042678	ENSMUSP00000071777	mouse
77	1	ENSMUSG00000042678	ENSMUSP00000091686	mouse
77	2	ENSMUSG00000042678	ENSMUSP00000104360	mouse
77	2	ENSMUSG00000042678	ENSMUSP00000080507	mouse
79	1	ENSG00000038382	ENSP00000339299	human
79	1	ENSMUSG00000022263	ENSMUSP00000087714	mouse
82	1	ENSG00000196569	ENSP00000400365	human
82	1	ENSMUSG00000019899	ENSMUSP00000090304	mouse
82	2	ENSG00000196569	ENSP00000346769	human
83	1	ENSG00000111799	ENSP00000359153	human
83	1	ENSG00000111799	ENSP00000325146	human
83	1	ENSMUSG00000032332	ENSMUSP00000112604	mouse
83	2	ENSG00000111799	ENSP00000305147	human
84	1	ENSG00000171316	ENSP00000307304	human
84	1	ENSG00000171316	ENSP00000392028	human
84	1	ENSMUSG00000041235	ENSMUSP00000059079	mouse
84	1	ENSMUSG00000041235	ENSMUSP00000043903	mouse
86	1	ENSG00000143126	ENSP00000271332	human
86	1	ENSMUSG00000068740	ENSMUSP00000088046	mouse
87	1	ENSG00000172915	ENSP00000383295	human
87	1	ENSMUSG00000027799	ENSMUSP00000029374	mouse
88	1	ENSG00000104093	ENSP00000251076	human
88	1	ENSMUSG00000041268	ENSMUSP00000113705	mouse
90	1	ENSG00000075539	ENSP00000351113	human
90	1	ENSMUSG00000070733	ENSMUSP00000098687	mouse
90	2	ENSMUSG00000070733	ENSMUSP00000043688	mouse
91	1	ENSG00000150893	ENSP00000280481	human
91	1	ENSMUSG00000037016	ENSMUSP00000088670	mouse
92	1	ENSG00000197386	ENSP00000347184	human
92	1	ENSMUSG00000029104	ENSMUSP00000078945	mouse
93	1	ENSG00000145934	ENSP00000384905	human
93	1	ENSMUSG00000049336	ENSMUSP00000104933	mouse
93	1	ENSMUSG00000049336	ENSMUSP00000099865	mouse
94	1	ENSG00000149256	ENSP00000278550	human
94	1	ENSMUSG00000048078	ENSMUSP00000102784	mouse
94	2	ENSMUSG00000048078	ENSMUSP00000102787	mouse
96	1	ENSG00000107611	ENSP00000367064	human
96	1	ENSMUSG00000026726	ENSMUSP00000089009	mouse
97	1	ENSG00000186472	ENSP00000388393	human
97	1	ENSG00000186472	ENSP00000411633	human
97	1	ENSMUSG00000061601	ENSMUSP00000110964	mouse
98	1	ENSG00000116539	ENSP00000376204	human
98	1	ENSMUSG00000028053	ENSMUSP00000088451	mouse
99	1	ENSG00000009694	ENSP00000403954	human
99	1	ENSMUSG00000016150	ENSMUSP00000016294	mouse
99	1	ENSMUSG00000016150	ENSMUSP00000110711	mouse
99	2	ENSG00000009694	ENSP00000360171	human
100	1	ENSG00000172869	ENSP00000309690	human
100	1	ENSMUSG00000037416	ENSMUSP00000045559	mouse
101	1	ENSG00000128591	ENSP00000327145	human
101	1	ENSMUSG00000068699	ENSMUSP00000087960	mouse
101	2	ENSG00000128591	ENSP00000344002	human
102	1	ENSG00000104517	ENSP00000220959	human
102	1	ENSMUSG00000037487	ENSMUSP00000105965	mouse
102	2	ENSMUSG00000037487	ENSMUSP00000022899	mouse
103	1	ENSG00000218336	ENSP00000385276	human
103	1	ENSMUSG00000031561	ENSMUSP00000033965	mouse
104	1	ENSG00000150995	ENSP00000405934	human
104	1	ENSMUSG00000030102	ENSMUSP00000032192	mouse
104	2	ENSG00000150995	ENSP00000397885	human
105	1	ENSG00000009413	ENSP00000357792	human
105	1	ENSG00000009413	ENSP00000351697	human
105	1	ENSG00000009413	ENSP00000357795	human
105	1	ENSMUSG00000019841	ENSMUSP00000019986	mouse
106	1	ENSG00000164190	ENSP00000282516	human
106	1	ENSMUSG00000022141	ENSMUSP00000059385	mouse
106	2	ENSG00000164190	ENSP00000406266	human
107	1	ENSG00000197969	ENSP00000353422	human
107	1	ENSMUSG00000046230	ENSMUSP00000068716	mouse
107	2	ENSG00000197969	ENSP00000349985	human
107	3	ENSG00000197969	ENSP00000365821	human
107	4	ENSG00000197969	ENSP00000365823	human
108	1	ENSG00000177200	ENSP00000381522	human
108	1	ENSMUSG00000056608	ENSMUSP00000046356	mouse
110	1	ENSG00000196924	ENSP00000416926	human
110	1	ENSG00000196924	ENSP00000353467	human
110	1	ENSMUSG00000031328	ENSMUSP00000098997	mouse
110	1	ENSMUSG00000031328	ENSMUSP00000109938	mouse
110	2	ENSG00000196924	ENSP00000358879	human
110	2	ENSG00000196924	ENSP00000358866	human
112	1	ENSG00000123104	ENSP00000370744	human
112	1	ENSMUSG00000030287	ENSMUSP00000049584	mouse
112	2	ENSMUSG00000030287	ENSMUSP00000078526	mouse
113	1	ENSG00000114270	ENSP00000332371	human
113	1	ENSMUSG00000025650	ENSMUSP00000107701	mouse
113	1	ENSMUSG00000025650	ENSMUSP00000026740	mouse
114	1	ENSG00000149311	ENSP00000278616	human
114	1	ENSMUSG00000034218	ENSMUSP00000113388	mouse
114	1	ENSMUSG00000034218	ENSMUSP00000045039	mouse
114	2	ENSG00000149311	ENSP00000388058	human
114	2	ENSG00000149311	ENSP00000299392	human
115	1	ENSG00000124486	ENSP00000367558	human
115	1	ENSMUSG00000031010	ENSMUSP00000086716	mouse
115	1	ENSMUSG00000031010	ENSMUSP00000077491	mouse
115	2	ENSG00000124486	ENSP00000316357	human
116	1	ENSG00000092148	ENSP00000382269	human
116	1	ENSMUSG00000035247	ENSMUSP00000046766	mouse
117	1	ENSG00000110799	ENSP00000261405	human
117	1	ENSMUSG00000001930	ENSMUSP00000001995	mouse
117	2	ENSMUSG00000001930	ENSMUSP00000107873	mouse
118	1	ENSG00000198589	ENSP00000349629	human
118	1	ENSMUSG00000028080	ENSMUSP00000103261	mouse
119	1	ENSG00000148400	ENSP00000277541	human
119	1	ENSMUSG00000026923	ENSMUSP00000028288	mouse
121	1	ENSG00000136068	ENSP00000295956	human
121	1	ENSMUSG00000025278	ENSMUSP00000052020	mouse
122	1	ENSG00000134982	ENSP00000378979	human
122	1	ENSG00000134982	ENSP00000413133	human
122	1	ENSG00000134982	ENSP00000257430	human
122	1	ENSMUSG00000005871	ENSMUSP00000078337	mouse
123	1	ENSG00000096433	ENSP00000363435	human
123	1	ENSMUSG00000042644	ENSMUSP00000038150	mouse
124	1	ENSG00000105663	ENSP00000398837	human
124	1	ENSG00000105663	ENSP00000222270	human
124	1	ENSMUSG00000006307	ENSMUSP00000103789	mouse
126	1	ENSG00000075275	ENSP00000262738	human
126	1	ENSMUSG00000016028	ENSMUSP00000016172	mouse
127	1	ENSG00000183495	ENSP00000374213	human
127	1	ENSMUSG00000029505	ENSMUSP00000049038	mouse
127	1	ENSMUSG00000029505	ENSMUSP00000108055	mouse
128	1	ENSG00000134250	ENSP00000256646	human
128	1	ENSMUSG00000027878	ENSMUSP00000078741	mouse
130	1	ENSG00000101680	ENSP00000374309	human
130	1	ENSMUSG00000032796	ENSMUSP00000043957	mouse
131	1	ENSG00000127914	ENSP00000348573	human
131	1	ENSMUSG00000040407	ENSMUSP00000046129	mouse
132	1	ENSG00000132466	ENSP00000351416	human
132	1	ENSMUSG00000055204	ENSMUSP00000014421	mouse
132	2	ENSG00000132466	ENSP00000332265	human
132	3	ENSMUSG00000055204	ENSMUSP00000080587	mouse
134	1	ENSG00000053747	ENSP00000324532	human
134	1	ENSG00000053747	ENSP00000382432	human
134	1	ENSMUSG00000024421	ENSMUSP00000089703	mouse
134	2	ENSG00000053747	ENSP00000269217	human
135	1	ENSG00000089154	ENSP00000300648	human
135	1	ENSMUSG00000041638	ENSMUSP00000069432	mouse
139	1	ENSG00000148143	ENSP00000277225	human
139	1	ENSMUSG00000060206	ENSMUSP00000095677	mouse
141	1	ENSG00000160460	ENSP00000263373	human
141	1	ENSMUSG00000011751	ENSMUSP00000011895	mouse
141	2	ENSG00000160460	ENSP00000410969	human
141	2	ENSG00000160460	ENSP00000375877	human
142	1	ENSG00000137076	ENSP00000316029	human
142	1	ENSMUSG00000028465	ENSMUSP00000030187	mouse
143	1	ENSG00000175054	ENSP00000343741	human
143	1	ENSMUSG00000032409	ENSMUSP00000034980	mouse
144	1	ENSG00000115414	ENSP00000346839	human
144	1	ENSMUSG00000026193	ENSMUSP00000054499	mouse
144	2	ENSG00000115414	ENSP00000398907	human
144	3	ENSG00000115414	ENSP00000410422	human
144	4	ENSG00000115414	ENSP00000348285	human
144	5	ENSG00000115414	ENSP00000273049	human
144	6	ENSG00000115414	ENSP00000350534	human
144	7	ENSG00000115414	ENSP00000338200	human
145	1	ENSG00000171914	ENSP00000303476	human
145	1	ENSMUSG00000052698	ENSMUSP00000039633	mouse
147	1	ENSG00000120800	ENSP00000261637	human
147	1	ENSMUSG00000004356	ENSMUSP00000004470	mouse
148	1	ENSG00000100888	ENSP00000406288	human
148	1	ENSMUSG00000053754	ENSMUSP00000087184	mouse
149	1	ENSG00000197694	ENSP00000361824	human
149	1	ENSMUSG00000057738	ENSMUSP00000109348	mouse
149	2	ENSG00000197694	ENSP00000361816	human
150	1	ENSG00000005339	ENSP00000262367	human
150	1	ENSMUSG00000022521	ENSMUSP00000023165	mouse
150	2	ENSG00000005339	ENSP00000371502	human
151	1	ENSG00000144452	ENSP00000272895	human
151	1	ENSMUSG00000050296	ENSMUSP00000084523	mouse
151	2	ENSG00000144452	ENSP00000374312	human
152	1	ENSG00000100393	ENSP00000263253	human
152	1	ENSMUSG00000055024	ENSMUSP00000066789	mouse
153	1	ENSG00000074181	ENSP00000263388	human
153	1	ENSMUSG00000038146	ENSMUSP00000085016	mouse
155	1	ENSG00000117523	ENSP00000343629	human
155	1	ENSG00000117523	ENSP00000418004	human
155	1	ENSMUSG00000040225	ENSMUSP00000028016	mouse
156	1	ENSG00000133958	ENSP00000256339	human
156	1	ENSMUSG00000021198	ENSMUSP00000082156	mouse
157	1	ENSG00000115306	ENSP00000349259	human
157	1	ENSMUSG00000020315	ENSMUSP00000006629	mouse
157	1	ENSMUSG00000020315	ENSMUSP00000011877	mouse
157	2	ENSG00000115306	ENSP00000334156	human
157	2	ENSMUSG00000020315	ENSMUSP00000099902	mouse
158	1	ENSG00000010327	ENSP00000312946	human
158	1	ENSMUSG00000042286	ENSMUSP00000046199	mouse
160	1	ENSG00000163092	ENSP00000386840	human
160	1	ENSG00000163092	ENSP00000393625	human
160	1	ENSMUSG00000027022	ENSMUSP00000107966	mouse
160	1	ENSMUSG00000027022	ENSMUSP00000028410	mouse
160	2	ENSG00000163092	ENSP00000386724	human
160	2	ENSG00000163092	ENSP00000386454	human
160	2	ENSG00000163092	ENSP00000327586	human
161	1	ENSG00000173230	ENSP00000341848	human
161	1	ENSMUSG00000034243	ENSMUSP00000045239	mouse
162	1	ENSG00000165671	ENSP00000348031	human
162	1	ENSG00000165671	ENSP00000395929	human
162	1	ENSMUSG00000021488	ENSMUSP00000097089	mouse
162	2	ENSG00000165671	ENSP00000346111	human
162	2	ENSG00000165671	ENSP00000343209	human
163	1	ENSG00000105429	ENSP00000334219	human
163	1	ENSMUSG00000045039	ENSMUSP00000083124	mouse
164	1	ENSG00000083097	ENSP00000195654	human
164	1	ENSMUSG00000034973	ENSMUSP00000034987	mouse
167	1	ENSG00000141027	ENSP00000268712	human
167	1	ENSMUSG00000018501	ENSMUSP00000018645	mouse
168	1	ENSG00000107331	ENSP00000344155	human
168	1	ENSG00000107331	ENSP00000347205	human
168	1	ENSMUSG00000026944	ENSMUSP00000099983	mouse
168	1	ENSMUSG00000026944	ENSMUSP00000109908	mouse
169	1	ENSG00000173898	ENSP00000311489	human
169	1	ENSMUSG00000067889	ENSMUSP00000008991	mouse
170	1	ENSG00000131711	ENSP00000296755	human
170	1	ENSMUSG00000052727	ENSMUSP00000068374	mouse
171	1	ENSG00000109927	ENSP00000376543	human
171	1	ENSG00000109927	ENSP00000264037	human
171	1	ENSMUSG00000037705	ENSMUSP00000040262	mouse
172	1	ENSG00000167978	ENSP00000301740	human
172	1	ENSMUSG00000039218	ENSMUSP00000073018	mouse
172	1	ENSMUSG00000039218	ENSMUSP00000085993	mouse
173	1	ENSG00000188906	ENSP00000298910	human
173	1	ENSMUSG00000036273	ENSMUSP00000052584	mouse
174	1	ENSG00000136011	ENSP00000373539	human
174	1	ENSMUSG00000035459	ENSMUSP00000048309	mouse
176	1	ENSG00000112659	ENSP00000252050	human
176	1	ENSMUSG00000040327	ENSMUSP00000067736	mouse
177	1	ENSG00000076555	ENSP00000367079	human
177	1	ENSMUSG00000042010	ENSMUSP00000031583	mouse
177	1	ENSMUSG00000042010	ENSMUSP00000099642	mouse
178	1	ENSG00000198216	ENSP00000356542	human
178	1	ENSG00000198216	ENSP00000356539	human
178	1	ENSMUSG00000004110	ENSMUSP00000004214	mouse
179	1	ENSG00000137642	ENSP00000260197	human
179	1	ENSMUSG00000049313	ENSMUSP00000058613	mouse
180	1	ENSG00000067798	ENSP00000381007	human
180	1	ENSMUSG00000020181	ENSMUSP00000032719	mouse
181	1	ENSG00000165029	ENSP00000363868	human
181	1	ENSMUSG00000015243	ENSMUSP00000030010	mouse
183	1	ENSG00000010818	ENSP00000012134	human
183	1	ENSG00000010818	ENSP00000356576	human
183	1	ENSG00000010818	ENSP00000356575	human
183	1	ENSMUSG00000015501	ENSMUSP00000015645	mouse
184	1	ENSG00000137474	ENSP00000392185	human
184	1	ENSMUSG00000030761	ENSMUSP00000102744	mouse
184	2	ENSG00000137474	ENSP00000386331	human
184	3	ENSG00000137474	ENSP00000417017	human
185	1	ENSG00000100731	ENSP00000304192	human
185	1	ENSMUSG00000021140	ENSMUSP00000021567	mouse
186	1	ENSG00000141837	ENSP00000353362	human
186	1	ENSMUSG00000034656	ENSMUSP00000039351	mouse
186	1	ENSMUSG00000034656	ENSMUSP00000112436	mouse
186	2	ENSG00000141837	ENSP00000317661	human
187	1	ENSG00000197081	ENSP00000349437	human
187	1	ENSMUSG00000023830	ENSMUSP00000024599	mouse
188	1	ENSG00000148408	ENSP00000360423	human
188	1	ENSMUSG00000004113	ENSMUSP00000037416	mouse
188	2	ENSMUSG00000004113	ENSMUSP00000063236	mouse
190	1	ENSG00000047410	ENSP00000356448	human
190	1	ENSMUSG00000006005	ENSMUSP00000066479	mouse
190	1	ENSMUSG00000006005	ENSMUSP00000112606	mouse
191	1	ENSG00000084774	ENSP00000264705	human
191	1	ENSMUSG00000013629	ENSMUSP00000013773	mouse
192	1	ENSG00000184634	ENSP00000363193	human
192	1	ENSMUSG00000079487	ENSMUSP00000085260	mouse
193	1	ENSG00000042832	ENSP00000220616	human
193	1	ENSMUSG00000053469	ENSMUSP00000070239	mouse
195	1	ENSG00000070182	ENSP00000374372	human
195	1	ENSMUSG00000021061	ENSMUSP00000021458	mouse
195	2	ENSG00000070182	ENSP00000374371	human
195	3	ENSG00000070182	ENSP00000374373	human
196	1	ENSG00000177084	ENSP00000322570	human
196	1	ENSMUSG00000007080	ENSMUSP00000007296	mouse
198	1	ENSG00000049618	ENSP00000344546	human
198	1	ENSMUSG00000069729	ENSMUSP00000111465	mouse
198	2	ENSG00000049618	ENSP00000055163	human
198	3	ENSG00000049618	ENSP00000356116	human
198	4	ENSG00000049618	ENSP00000275248	human
199	1	ENSG00000167522	ENSP00000301030	human
199	1	ENSMUSG00000035569	ENSMUSP00000047267	mouse
200	1	ENSG00000177103	ENSP00000315465	human
200	1	ENSMUSG00000032087	ENSMUSP00000034592	mouse
201	1	ENSG00000072121	ENSP00000251119	human
201	1	ENSMUSG00000066440	ENSMUSP00000021547	mouse
202	1	ENSG00000198707	ENSP00000308021	human
202	1	ENSMUSG00000019971	ENSMUSP00000096919	mouse
204	1	ENSG00000157388	ENSP00000288133	human
204	1	ENSMUSG00000015968	ENSMUSP00000107868	mouse
204	2	ENSG00000157388	ENSP00000288139	human
204	3	ENSG00000157388	ENSP00000409174	human
204	4	ENSMUSG00000015968	ENSMUSP00000107869	mouse
206	1	ENSG00000198691	ENSP00000359245	human
206	1	ENSMUSG00000028125	ENSMUSP00000013995	mouse
208	1	ENSG00000188994	ENSP00000358590	human
208	1	ENSMUSG00000039967	ENSMUSP00000037233	mouse
209	1	ENSG00000116641	ENSP00000340742	human
209	1	ENSMUSG00000028556	ENSMUSP00000075233	mouse
210	1	ENSG00000135636	ENSP00000386617	human
210	1	ENSMUSG00000033788	ENSMUSP00000080579	mouse
210	2	ENSG00000135636	ENSP00000387137	human
210	2	ENSMUSG00000033788	ENSMUSP00000109454	mouse
210	3	ENSG00000135636	ENSP00000258104	human
210	4	ENSG00000135636	ENSP00000407046	human
210	5	ENSG00000135636	ENSP00000386547	human
210	6	ENSG00000135636	ENSP00000386881	human
210	7	ENSG00000135636	ENSP00000386683	human
210	8	ENSG00000135636	ENSP00000386512	human
210	9	ENSG00000135636	ENSP00000377678	human
210	10	ENSG00000135636	ENSP00000398305	human
210	11	ENSG00000135636	ENSP00000386285	human
212	1	ENSG00000171988	ENSP00000382204	human
212	1	ENSMUSG00000037876	ENSMUSP00000056227	mouse
212	2	ENSG00000171988	ENSP00000384990	human
213	1	ENSG00000170004	ENSP00000369716	human
213	1	ENSMUSG00000018474	ENSMUSP00000090649	mouse
213	2	ENSG00000170004	ENSP00000350907	human
213	3	ENSG00000170004	ENSP00000332628	human
214	1	ENSG00000112249	ENSP00000320252	human
214	1	ENSMUSG00000038774	ENSMUSP00000036726	mouse
214	2	ENSG00000112249	ENSP00000320777	human
214	2	ENSG00000112249	ENSP00000358139	human
218	1	ENSG00000147251	ENSP00000276202	human
218	1	ENSMUSG00000031093	ENSMUSP00000033419	mouse
220	1	ENSG00000100346	ENSP00000384093	human
220	1	ENSMUSG00000022416	ENSMUSP00000074893	mouse
220	2	ENSG00000100346	ENSP00000385019	human
221	1	ENSG00000088538	ENSP00000266037	human
221	1	ENSMUSG00000039716	ENSMUSP00000047652	mouse
223	1	ENSG00000135905	ENSP00000258390	human
223	1	ENSMUSG00000038608	ENSMUSP00000077099	mouse
224	1	ENSG00000112379	ENSP00000251691	human
224	1	ENSMUSG00000019852	ENSMUSP00000019999	mouse
225	1	ENSG00000151067	ENSP00000382552	human
225	1	ENSG00000151067	ENSP00000382563	human
225	1	ENSG00000151067	ENSP00000382506	human
225	1	ENSG00000151067	ENSP00000382549	human
225	1	ENSG00000151067	ENSP00000382510	human
225	1	ENSG00000151067	ENSP00000382546	human
225	1	ENSG00000151067	ENSP00000382515	human
225	1	ENSG00000151067	ENSP00000382530	human
225	1	ENSG00000151067	ENSP00000382547	human
225	1	ENSMUSG00000051331	ENSMUSP00000075021	mouse
225	2	ENSG00000151067	ENSP00000382504	human
225	2	ENSG00000151067	ENSP00000382500	human
225	3	ENSG00000151067	ENSP00000382557	human
225	4	ENSG00000151067	ENSP00000382537	human
225	5	ENSG00000151067	ENSP00000385724	human
225	6	ENSG00000151067	ENSP00000266376	human
225	7	ENSG00000151067	ENSP00000341092	human
225	8	ENSG00000151067	ENSP00000329877	human
225	9	ENSMUSG00000051331	ENSMUSP00000108413	mouse
226	1	ENSG00000181222	ENSP00000314949	human
226	1	ENSMUSG00000005198	ENSMUSP00000071200	mouse
227	1	ENSG00000131503	ENSP00000297183	human
227	1	ENSMUSG00000024483	ENSMUSP00000006205	mouse
227	2	ENSG00000131503	ENSP00000378212	human
227	3	ENSG00000131503	ENSP00000378211	human
227	4	ENSG00000131503	ENSP00000354085	human
227	5	ENSMUSG00000024483	ENSMUSP00000039298	mouse
229	1	ENSG00000038427	ENSP00000345946	human
229	1	ENSMUSG00000021614	ENSMUSP00000105170	mouse
229	2	ENSG00000038427	ENSP00000265077	human
229	2	ENSMUSG00000021614	ENSMUSP00000105173	mouse
229	3	ENSMUSG00000021614	ENSMUSP00000105172	mouse
229	4	ENSMUSG00000021614	ENSMUSP00000105171	mouse
230	1	ENSG00000171587	ENSP00000383303	human
230	1	ENSMUSG00000050272	ENSMUSP00000056040	mouse
231	1	ENSG00000174373	ENSP00000374348	human
231	1	ENSMUSG00000021027	ENSMUSP00000106315	mouse
231	2	ENSG00000174373	ENSP00000302647	human
231	2	ENSMUSG00000021027	ENSMUSP00000082503	mouse
232	1	ENSG00000138119	ENSP00000351094	human
232	1	ENSMUSG00000048612	ENSMUSP00000045036	mouse
232	2	ENSG00000138119	ENSP00000352208	human
233	1	ENSG00000159140	ENSP00000348984	human
233	1	ENSMUSG00000022961	ENSMUSP00000109671	mouse
233	2	ENSG00000159140	ENSP00000300278	human
233	3	ENSMUSG00000022961	ENSMUSP00000109670	mouse
234	1	ENSG00000144285	ENSP00000407030	human
234	1	ENSG00000144285	ENSP00000364554	human
234	1	ENSMUSG00000064329	ENSMUSP00000076697	mouse
235	1	ENSG00000165521	ENSP00000370039	human
235	1	ENSMUSG00000051166	ENSMUSP00000065643	mouse
236	1	ENSG00000129566	ENSP00000262715	human
236	1	ENSMUSG00000006281	ENSMUSP00000006444	mouse
237	1	ENSG00000122966	ENSP00000261833	human
237	1	ENSMUSG00000029516	ENSMUSP00000062049	mouse
238	1	ENSG00000099991	ENSP00000263119	human
238	1	ENSG00000099991	ENSP00000381364	human
238	1	ENSMUSG00000020196	ENSMUSP00000001712	mouse
239	1	ENSG00000196557	ENSP00000351401	human
239	1	ENSG00000196557	ENSP00000334198	human
239	1	ENSG00000196557	ENSP00000348945	human
239	1	ENSMUSG00000024112	ENSMUSP00000077586	mouse
240	1	ENSG00000142197	ENSP00000382104	human
240	1	ENSMUSG00000022946	ENSMUSP00000044437	mouse
241	1	ENSG00000060237	ENSP00000313059	human
241	1	ENSMUSG00000045962	ENSMUSP00000063001	mouse
243	1	ENSG00000136531	ENSP00000283256	human
243	1	ENSG00000136531	ENSP00000364586	human
243	1	ENSG00000136531	ENSP00000364576	human
243	1	ENSG00000136531	ENSP00000349973	human
243	1	ENSMUSG00000075318	ENSMUSP00000028377	mouse
243	1	ENSMUSG00000075318	ENSMUSP00000097645	mouse
245	1	ENSG00000138193	ENSP00000260766	human
245	1	ENSG00000138193	ENSP00000360431	human
245	1	ENSMUSG00000024998	ENSMUSP00000025962	mouse
246	1	ENSG00000145555	ENSP00000274203	human
246	1	ENSMUSG00000022272	ENSMUSP00000106087	mouse
247	1	ENSG00000173546	ENSP00000312506	human
247	1	ENSMUSG00000032911	ENSMUSP00000038909	mouse
249	1	ENSG00000008869	ENSP00000233099	human
249	1	ENSMUSG00000039414	ENSMUSP00000094882	mouse
250	1	ENSG00000153253	ENSP00000386726	human
250	1	ENSMUSG00000057182	ENSMUSP00000097647	mouse
250	2	ENSG00000153253	ENSP00000283254	human
251	1	ENSG00000128512	ENSP00000404179	human
251	1	ENSMUSG00000035954	ENSMUSP00000047387	mouse
252	1	ENSG00000038219	ENSP00000040738	human
252	1	ENSMUSG00000061755	ENSMUSP00000058618	mouse
253	1	ENSG00000163629	ENSP00000407249	human
253	1	ENSG00000163629	ENSP00000408368	human
253	1	ENSG00000163629	ENSP00000349909	human
253	1	ENSG00000163629	ENSP00000394794	human
253	1	ENSMUSG00000034573	ENSMUSP00000048119	mouse
253	1	ENSMUSG00000034573	ENSMUSP00000092132	mouse
253	2	ENSG00000163629	ENSP00000322675	human
254	1	ENSG00000153827	ENSP00000283943	human
254	1	ENSMUSG00000026219	ENSMUSP00000027421	mouse
255	1	ENSG00000115155	ENSP00000272371	human
255	1	ENSMUSG00000062372	ENSMUSP00000073803	mouse
255	2	ENSG00000115155	ENSP00000344521	human
255	2	ENSG00000115155	ENSP00000369868	human
255	2	ENSG00000115155	ENSP00000345137	human
255	2	ENSG00000115155	ENSP00000354472	human
255	3	ENSG00000115155	ENSP00000383906	human
255	4	ENSMUSG00000062372	ENSMUSP00000110395	mouse
256	1	ENSG00000172534	ENSP00000309555	human
256	1	ENSMUSG00000031386	ENSMUSP00000033761	mouse
257	1	ENSG00000088387	ENSP00000341086	human
257	1	ENSG00000088387	ENSP00000365638	human
257	1	ENSMUSG00000025558	ENSMUSP00000047881	mouse
257	2	ENSG00000088387	ENSP00000349883	human
257	2	ENSG00000088387	ENSP00000365643	human
257	2	ENSMUSG00000025558	ENSMUSP00000097872	mouse
257	3	ENSG00000088387	ENSP00000406883	human
258	1	ENSG00000111642	ENSP00000349508	human
258	1	ENSMUSG00000063870	ENSMUSP00000060054	mouse
259	1	ENSG00000047936	ENSP00000357494	human
259	1	ENSMUSG00000019893	ENSMUSP00000020045	mouse
261	1	ENSG00000066739	ENSP00000353010	human
261	1	ENSMUSG00000041341	ENSMUSP00000037441	mouse
265	1	ENSG00000153707	ENSP00000417093	human
265	1	ENSMUSG00000028399	ENSMUSP00000072353	mouse
265	2	ENSG00000153707	ENSP00000348812	human
265	2	ENSG00000153707	ENSP00000370593	human
265	3	ENSMUSG00000028399	ENSMUSP00000099898	mouse
265	3	ENSMUSG00000028399	ENSMUSP00000095614	mouse
265	4	ENSG00000153707	ENSP00000353187	human
266	1	ENSG00000127124	ENSP00000361664	human
266	1	ENSG00000127124	ENSP00000247584	human
266	1	ENSG00000127124	ENSP00000410828	human
266	1	ENSG00000127124	ENSP00000361665	human
266	1	ENSMUSG00000028634	ENSMUSP00000101914	mouse
267	1	ENSG00000133026	ENSP00000269243	human
267	1	ENSMUSG00000020900	ENSMUSP00000099671	mouse
267	2	ENSMUSG00000020900	ENSMUSP00000090661	mouse
268	1	ENSG00000221866	ENSP00000386176	human
268	1	ENSG00000221866	ENSP00000323194	human
268	1	ENSG00000221866	ENSP00000352882	human
268	1	ENSMUSG00000029765	ENSMUSP00000110748	mouse
268	2	ENSG00000221866	ENSP00000251676	human
268	2	ENSG00000221866	ENSP00000367800	human
268	3	ENSG00000221866	ENSP00000392772	human
269	1	ENSG00000106278	ENSP00000377047	human
269	1	ENSMUSG00000068748	ENSMUSP00000088056	mouse
273	1	ENSG00000163638	ENSP00000418735	human
273	1	ENSMUSG00000030022	ENSMUSP00000109065	mouse
274	1	ENSG00000115020	ENSP00000264380	human
274	1	ENSMUSG00000025949	ENSMUSP00000109676	mouse
274	2	ENSG00000115020	ENSP00000376038	human
276	1	ENSG00000196876	ENSP00000346534	human
276	1	ENSMUSG00000023033	ENSMUSP00000104538	mouse
278	1	ENSG00000130635	ENSP00000360882	human
278	1	ENSMUSG00000026837	ENSMUSP00000028280	mouse
279	1	ENSG00000107099	ENSP00000408464	human
279	1	ENSMUSG00000052085	ENSMUSP00000025831	mouse
280	1	ENSG00000164050	ENSP00000351338	human
280	1	ENSG00000164050	ENSP00000296440	human
280	1	ENSMUSG00000053646	ENSMUSP00000071966	mouse
281	1	ENSG00000155561	ENSP00000285968	human
281	1	ENSMUSG00000038759	ENSMUSP00000039656	mouse
282	1	ENSG00000107290	ENSP00000224140	human
282	1	ENSMUSG00000043535	ENSMUSP00000051492	mouse
283	1	ENSG00000123636	ENSP00000376534	human
283	1	ENSMUSG00000026987	ENSMUSP00000108169	mouse
283	1	ENSMUSG00000026987	ENSMUSP00000088443	mouse
284	1	ENSG00000114554	ENSP00000377061	human
284	1	ENSMUSG00000030084	ENSMUSP00000063066	mouse
284	2	ENSG00000114554	ENSP00000251772	human
285	1	ENSG00000109063	ENSP00000226209	human
285	1	ENSMUSG00000020908	ENSMUSP00000007301	mouse
285	1	ENSMUSG00000020908	ENSMUSP00000104329	mouse
286	1	ENSG00000169432	ENSP00000411576	human
286	1	ENSG00000169432	ENSP00000386306	human
286	1	ENSMUSG00000075316	ENSMUSP00000097641	mouse
287	1	ENSG00000095951	ENSP00000368698	human
287	1	ENSMUSG00000021366	ENSMUSP00000056147	mouse
288	1	ENSG00000142949	ENSP00000361490	human
288	1	ENSG00000142949	ENSP00000398822	human
288	1	ENSMUSG00000033295	ENSMUSP00000039368	mouse
288	2	ENSG00000142949	ENSP00000361491	human
288	2	ENSG00000142949	ENSP00000353030	human
289	1	ENSG00000100345	ENSP00000216181	human
289	1	ENSG00000100345	ENSP00000391782	human
289	1	ENSMUSG00000022443	ENSMUSP00000016771	mouse
290	1	ENSG00000133392	ENSP00000345136	human
290	1	ENSMUSG00000018830	ENSMUSP00000111458	mouse
290	1	ENSMUSG00000018830	ENSMUSP00000076484	mouse
290	2	ENSG00000133392	ENSP00000379616	human
290	3	ENSG00000133392	ENSP00000407821	human
290	4	ENSG00000133392	ENSP00000300036	human
291	1	ENSG00000060718	ENSP00000359114	human
291	1	ENSMUSG00000027966	ENSMUSP00000089793	mouse
291	2	ENSG00000060718	ENSP00000351163	human
291	3	ENSG00000060718	ENSP00000302551	human
292	1	ENSG00000144357	ENSP00000272793	human
292	1	ENSG00000144357	ENSP00000396068	human
292	1	ENSMUSG00000044308	ENSMUSP00000060159	mouse
293	1	ENSG00000176542	ENSP00000420721	human
293	1	ENSG00000176542	ENSP00000320794	human
293	1	ENSMUSG00000068284	ENSMUSP00000112620	mouse
293	1	ENSMUSG00000068284	ENSMUSP00000093768	mouse
294	1	ENSG00000092054	ENSP00000355048	human
294	1	ENSG00000092054	ENSP00000347507	human
294	1	ENSMUSG00000053093	ENSMUSP00000099867	mouse
295	1	ENSG00000197616	ENSP00000386041	human
295	1	ENSG00000197616	ENSP00000348634	human
295	1	ENSMUSG00000040752	ENSMUSP00000080538	mouse
296	1	ENSG00000109061	ENSP00000226207	human
296	1	ENSMUSG00000056328	ENSMUSP00000018637	mouse
296	1	ENSMUSG00000056328	ENSMUSP00000075147	mouse
297	1	ENSG00000100207	ENSP00000335561	human
297	1	ENSMUSG00000041852	ENSMUSP00000048486	mouse
297	1	ENSMUSG00000041852	ENSMUSP00000064485	mouse
297	2	ENSG00000100207	ENSP00000352463	human
297	2	ENSMUSG00000041852	ENSMUSP00000105136	mouse
299	1	ENSG00000133020	ENSP00000384330	human
299	1	ENSG00000133020	ENSP00000252173	human
299	1	ENSMUSG00000055775	ENSMUSP00000019625	mouse
300	1	ENSG00000102001	ENSP00000365441	human
300	1	ENSMUSG00000031142	ENSMUSP00000111391	mouse
301	1	ENSG00000119397	ENSP00000362962	human
301	1	ENSG00000119397	ENSP00000238341	human
301	1	ENSMUSG00000057110	ENSMUSP00000028237	mouse
302	1	ENSG00000133858	ENSP00000368017	human
302	1	ENSMUSG00000034163	ENSMUSP00000044069	mouse
304	1	ENSG00000133401	ENSP00000402033	human
304	1	ENSG00000133401	ENSP00000282493	human
304	1	ENSMUSG00000022197	ENSMUSP00000074788	mouse
305	1	ENSG00000006788	ENSP00000252172	human
305	1	ENSMUSG00000060180	ENSMUSP00000104324	mouse
305	1	ENSMUSG00000060180	ENSMUSP00000080584	mouse
306	1	ENSG00000141048	ENSP00000255381	human
306	1	ENSMUSG00000057003	ENSMUSP00000018632	mouse
308	1	ENSG00000151320	ENSP00000280979	human
308	1	ENSMUSG00000061603	ENSMUSP00000093406	mouse
309	1	ENSG00000105426	ENSP00000269907	human
309	1	ENSMUSG00000013236	ENSMUSP00000064048	mouse
309	2	ENSG00000105426	ENSP00000349932	human
309	3	ENSG00000105426	ENSP00000327313	human
310	1	ENSG00000176225	ENSP00000255674	human
310	1	ENSMUSG00000023066	ENSMUSP00000023828	mouse
311	1	ENSG00000185658	ENSP00000342106	human
311	1	ENSMUSG00000022914	ENSMUSP00000109458	mouse
311	2	ENSG00000185658	ENSP00000344333	human
311	2	ENSMUSG00000022914	ENSMUSP00000109460	mouse
311	3	ENSG00000185658	ENSP00000330753	human
311	3	ENSMUSG00000022914	ENSMUSP00000023631	mouse
316	1	ENSG00000154237	ENSP00000373600	human
316	1	ENSMUSG00000015133	ENSMUSP00000086419	mouse
316	1	ENSMUSG00000015133	ENSMUSP00000015277	mouse
317	1	ENSG00000130827	ENSP00000358696	human
317	1	ENSMUSG00000031398	ENSMUSP00000004326	mouse
318	1	ENSG00000100697	ENSP00000376783	human
318	1	ENSG00000100697	ENSP00000343745	human
318	1	ENSMUSG00000041415	ENSMUSP00000043676	mouse
319	1	ENSG00000147133	ENSP00000362895	human
319	1	ENSMUSG00000031314	ENSMUSP00000098895	mouse
319	2	ENSG00000147133	ENSP00000276072	human
320	1	ENSG00000083168	ENSP00000385888	human
320	1	ENSG00000083168	ENSP00000380136	human
320	1	ENSG00000083168	ENSP00000265713	human
320	1	ENSMUSG00000031540	ENSMUSP00000038181	mouse
320	1	ENSMUSG00000031540	ENSMUSP00000106324	mouse
321	1	ENSG00000078674	ENSP00000327077	human
321	1	ENSMUSG00000031592	ENSMUSP00000039709	mouse
322	1	ENSG00000130158	ENSP00000294618	human
322	1	ENSMUSG00000032198	ENSMUSP00000034728	mouse
323	1	ENSG00000115266	ENSP00000233607	human
323	1	ENSMUSG00000020135	ENSMUSP00000020349	mouse
324	1	ENSG00000066777	ENSP00000262215	human
324	1	ENSMUSG00000067851	ENSMUSP00000085986	mouse
325	1	ENSG00000068878	ENSP00000384211	human
325	1	ENSMUSG00000040850	ENSMUSP00000045460	mouse
328	1	ENSG00000066279	ENSP00000356379	human
328	1	ENSMUSG00000033952	ENSMUSP00000059159	mouse
329	1	ENSG00000119285	ENSP00000355541	human
329	1	ENSMUSG00000050244	ENSMUSP00000054084	mouse
332	1	ENSG00000100241	ENSP00000370196	human
332	1	ENSMUSG00000036529	ENSMUSP00000104947	mouse
333	1	ENSG00000004399	ENSP00000317128	human
333	1	ENSMUSG00000030123	ENSMUSP00000015511	mouse
334	1	ENSG00000110237	ENSP00000263674	human
334	1	ENSMUSG00000032875	ENSMUSP00000102647	mouse
335	1	ENSG00000123066	ENSP00000281928	human
335	1	ENSMUSG00000018076	ENSMUSP00000098379	mouse
337	1	ENSG00000181555	ENSP00000386759	human
337	1	ENSMUSG00000044791	ENSMUSP00000035068	mouse
338	1	ENSG00000095564	ENSP00000265990	human
338	1	ENSMUSG00000040565	ENSMUSP00000097093	mouse
339	1	ENSG00000197535	ENSP00000348693	human
339	1	ENSMUSG00000034593	ENSMUSP00000039576	mouse
339	2	ENSG00000197535	ENSP00000382177	human
340	1	ENSG00000105357	ENSP00000407879	human
340	1	ENSG00000105357	ENSP00000406273	human
340	1	ENSMUSG00000030739	ENSMUSP00000103531	mouse
341	1	ENSG00000147459	ENSP00000276440	human
341	1	ENSMUSG00000044447	ENSMUSP00000036674	mouse
342	1	ENSG00000146247	ENSP00000275034	human
342	1	ENSMUSG00000032253	ENSMUSP00000034787	mouse
343	1	ENSG00000204248	ENSP00000363840	human
343	1	ENSMUSG00000024330	ENSMUSP00000084772	mouse
343	2	ENSG00000204248	ENSP00000339915	human
343	3	ENSG00000204248	ENSP00000355123	human
343	4	ENSG00000204248	ENSP00000378620	human
344	1	ENSG00000196208	ENSP00000370896	human
344	1	ENSG00000196208	ENSP00000234142	human
344	1	ENSMUSG00000036523	ENSMUSP00000044454	mouse
344	2	ENSG00000196208	ENSP00000263834	human
344	2	ENSG00000196208	ENSP00000374473	human
344	3	ENSG00000196208	ENSP00000374474	human
344	3	ENSG00000196208	ENSP00000370892	human
345	1	ENSG00000091136	ENSP00000222399	human
345	1	ENSMUSG00000002900	ENSMUSP00000002979	mouse
347	1	ENSG00000051341	ENSP00000264233	human
347	1	ENSMUSG00000034206	ENSMUSP00000059757	mouse
347	1	ENSMUSG00000034206	ENSMUSP00000071396	mouse
350	1	ENSG00000127329	ENSP00000261266	human
350	1	ENSMUSG00000020154	ENSMUSP00000089805	mouse
350	2	ENSG00000127329	ENSP00000334928	human
352	1	ENSG00000107862	ENSP00000359000	human
352	1	ENSMUSG00000025224	ENSMUSP00000026254	mouse
353	1	ENSG00000129493	ENSP00000374611	human
353	1	ENSMUSG00000035181	ENSMUSP00000043115	mouse
353	2	ENSG00000129493	ENSP00000408681	human
354	1	ENSG00000134516	ENSP00000256935	human
354	1	ENSMUSG00000020143	ENSMUSP00000090884	mouse
355	1	ENSG00000165288	ENSP00000362372	human
355	1	ENSMUSG00000063663	ENSMUSP00000036970	mouse
356	1	ENSG00000100354	ENSP00000401946	human
356	1	ENSMUSG00000047888	ENSMUSP00000064336	mouse
356	1	ENSMUSG00000047888	ENSMUSP00000056901	mouse
356	2	ENSG00000100354	ENSP00000338371	human
356	3	ENSG00000100354	ENSP00000384795	human
357	1	ENSG00000099331	ENSP00000380444	human
357	1	ENSMUSG00000004677	ENSMUSP00000071827	mouse
357	2	ENSG00000099331	ENSP00000314032	human
358	1	ENSG00000169994	ENSP00000415090	human
358	1	ENSMUSG00000024388	ENSMUSP00000025251	mouse
360	1	ENSG00000117000	ENSP00000361857	human
360	1	ENSMUSG00000049878	ENSMUSP00000050825	mouse
361	1	ENSG00000197321	ENSP00000364547	human
361	1	ENSG00000197321	ENSP00000348128	human
361	1	ENSMUSG00000024236	ENSMUSP00000025079	mouse
361	2	ENSMUSG00000024236	ENSMUSP00000057456	mouse
361	2	ENSMUSG00000024236	ENSMUSP00000111537	mouse
361	3	ENSG00000197321	ENSP00000364549	human
363	1	ENSG00000136813	ENSP00000259335	human
363	1	ENSMUSG00000050812	ENSMUSP00000099953	mouse
364	1	ENSG00000164944	ENSP00000297591	human
364	1	ENSMUSG00000040720	ENSMUSP00000103943	mouse
364	2	ENSG00000164944	ENSP00000398390	human
366	1	ENSG00000164946	ENSP00000413394	human
366	1	ENSMUSG00000059049	ENSMUSP00000071627	mouse
368	1	ENSG00000188153	ENSP00000331902	human
368	1	ENSMUSG00000031274	ENSMUSP00000108552	mouse
368	1	ENSMUSG00000031274	ENSMUSP00000108553	mouse
368	2	ENSG00000188153	ENSP00000349311	human
368	3	ENSG00000188153	ENSP00000354505	human
371	1	ENSG00000102452	ENSP00000251127	human
371	1	ENSMUSG00000000197	ENSMUSP00000000201	mouse
372	1	ENSG00000081248	ENSP00000355192	human
372	1	ENSMUSG00000026407	ENSMUSP00000107695	mouse
372	2	ENSMUSG00000026407	ENSMUSP00000107699	mouse
376	1	ENSG00000197555	ENSP00000351352	human
376	1	ENSMUSG00000042700	ENSMUSP00000061014	mouse
376	1	ENSMUSG00000042700	ENSMUSP00000037886	mouse
379	1	ENSG00000138002	ENSP00000260570	human
379	1	ENSMUSG00000038564	ENSMUSP00000049335	mouse
381	1	ENSG00000110076	ENSP00000366774	human
381	1	ENSG00000110076	ENSP00000265459	human
381	1	ENSG00000110076	ENSP00000390277	human
381	1	ENSMUSG00000033768	ENSMUSP00000109089	mouse
381	2	ENSG00000110076	ENSP00000405431	human
381	2	ENSG00000110076	ENSP00000366782	human
381	3	ENSG00000110076	ENSP00000301894	human
382	1	ENSG00000185010	ENSP00000353393	human
382	1	ENSMUSG00000031196	ENSMUSP00000033539	mouse
382	2	ENSG00000185010	ENSP00000327895	human
383	1	ENSG00000107186	ENSP00000370410	human
383	1	ENSMUSG00000028402	ENSMUSP00000099894	mouse
384	1	ENSG00000134369	ENSP00000295624	human
384	1	ENSMUSG00000009418	ENSMUSP00000043803	mouse
385	1	ENSG00000172037	ENSP00000307156	human
385	1	ENSG00000172037	ENSP00000388325	human
385	1	ENSMUSG00000052911	ENSMUSP00000069087	mouse
386	1	ENSG00000165238	ENSP00000297876	human
386	1	ENSMUSG00000037989	ENSMUSP00000047231	mouse
387	1	ENSG00000163939	ENSP00000349213	human
387	1	ENSMUSG00000042323	ENSMUSP00000107727	mouse
387	2	ENSG00000163939	ENSP00000296303	human
387	2	ENSG00000163939	ENSP00000378307	human
387	3	ENSG00000163939	ENSP00000338302	human
388	1	ENSG00000115355	ENSP00000263630	human
388	1	ENSMUSG00000032740	ENSMUSP00000048978	mouse
388	2	ENSG00000115355	ENSP00000338728	human
389	1	ENSG00000187498	ENSP00000364979	human
389	1	ENSMUSG00000031502	ENSMUSP00000033898	mouse
392	1	ENSG00000120733	ENSP00000326563	human
392	1	ENSMUSG00000038773	ENSMUSP00000037628	mouse
393	1	ENSG00000107863	ENSP00000379709	human
393	1	ENSMUSG00000036591	ENSMUSP00000042617	mouse
393	1	ENSMUSG00000036591	ENSMUSP00000110241	mouse
394	1	ENSG00000029534	ENSP00000265709	human
394	1	ENSMUSG00000031543	ENSMUSP00000113571	mouse
394	2	ENSG00000029534	ENSP00000297744	human
394	2	ENSG00000029534	ENSP00000403589	human
394	3	ENSG00000029534	ENSP00000339620	human
394	4	ENSG00000029534	ENSP00000407057	human
394	5	ENSG00000029534	ENSP00000412013	human
394	6	ENSG00000029534	ENSP00000319123	human
394	7	ENSG00000029534	ENSP00000380147	human
394	8	ENSG00000029534	ENSP00000289734	human
394	9	ENSMUSG00000031543	ENSMUSP00000081051	mouse
395	1	ENSG00000134313	ENSP00000256707	human
395	1	ENSMUSG00000036333	ENSMUSP00000063999	mouse
396	1	ENSG00000049323	ENSP00000374653	human
396	1	ENSMUSG00000001870	ENSMUSP00000108135	mouse
396	2	ENSG00000049323	ENSP00000346467	human
396	2	ENSMUSG00000001870	ENSMUSP00000001927	mouse
397	1	ENSG00000187955	ENSP00000297848	human
397	1	ENSMUSG00000022371	ENSMUSP00000105850	mouse
398	1	ENSG00000167306	ENSP00000285039	human
398	1	ENSMUSG00000025885	ENSMUSP00000073790	mouse
399	1	ENSG00000153922	ENSP00000284049	human
399	1	ENSMUSG00000023852	ENSMUSP00000024627	mouse
402	1	ENSG00000101745	ENSP00000262126	human
402	1	ENSG00000101745	ENSP00000372932	human
402	1	ENSMUSG00000034647	ENSMUSP00000039035	mouse
404	1	ENSG00000189079	ENSP00000335044	human
404	1	ENSMUSG00000033237	ENSMUSP00000093969	mouse
404	2	ENSMUSG00000033237	ENSMUSP00000104856	mouse
405	1	ENSG00000130294	ENSP00000322791	human
405	1	ENSMUSG00000014602	ENSMUSP00000084029	mouse
406	1	ENSG00000105738	ENSP00000222345	human
406	1	ENSMUSG00000030583	ENSMUSP00000082965	mouse
407	1	ENSG00000204406	ENSP00000364905	human
407	1	ENSG00000204406	ENSP00000386049	human
407	1	ENSMUSG00000036792	ENSMUSP00000036847	mouse
408	1	ENSG00000070018	ENSP00000261349	human
408	1	ENSMUSG00000030201	ENSMUSP00000032322	mouse
409	1	ENSG00000115183	ENSP00000263635	human
409	1	ENSMUSG00000035168	ENSMUSP00000036003	mouse
411	1	ENSG00000064687	ENSP00000263094	human
411	1	ENSG00000064687	ENSP00000414062	human
411	1	ENSMUSG00000035722	ENSMUSP00000043090	mouse
412	1	ENSG00000116580	ENSP00000396117	human
412	1	ENSG00000116580	ENSP00000271883	human
412	1	ENSMUSG00000054199	ENSMUSP00000103122	mouse
412	2	ENSG00000116580	ENSP00000354322	human
415	1	ENSG00000095319	ENSP00000361658	human
415	1	ENSMUSG00000052533	ENSMUSP00000065836	mouse
416	1	ENSG00000196576	ENSP00000409171	human
416	1	ENSG00000196576	ENSP00000352288	human
416	1	ENSMUSG00000036606	ENSMUSP00000051731	mouse
416	1	ENSMUSG00000036606	ENSMUSP00000104955	mouse
417	1	ENSG00000205726	ENSP00000370719	human
417	1	ENSMUSG00000022957	ENSMUSP00000109635	mouse
417	1	ENSMUSG00000022957	ENSMUSP00000112274	mouse
417	2	ENSG00000205726	ENSP00000370691	human
417	2	ENSMUSG00000022957	ENSMUSP00000056011	mouse
417	3	ENSMUSG00000022957	ENSMUSP00000093598	mouse
418	1	ENSG00000156920	ENSP00000359686	human
418	1	ENSG00000156920	ENSP00000377699	human
418	1	ENSMUSG00000053852	ENSMUSP00000110410	mouse
418	2	ENSMUSG00000053852	ENSMUSP00000066417	mouse
418	3	ENSMUSG00000053852	ENSMUSP00000094165	mouse
420	1	ENSG00000024048	ENSP00000361990	human
420	1	ENSMUSG00000023977	ENSMUSP00000075230	mouse
420	1	ENSMUSG00000023977	ENSMUSP00000108963	mouse
422	1	ENSG00000110046	ENSP00000366475	human
422	1	ENSMUSG00000024773	ENSMUSP00000046412	mouse
423	1	ENSG00000198753	ENSP00000355378	human
423	1	ENSMUSG00000031385	ENSMUSP00000002079	mouse
424	1	ENSG00000112769	ENSP00000416470	human
424	1	ENSG00000112769	ENSP00000374114	human
424	1	ENSG00000112769	ENSP00000230538	human
424	1	ENSMUSG00000019846	ENSMUSP00000019992	mouse
424	2	ENSG00000112769	ENSP00000398226	human
424	2	ENSG00000112769	ENSP00000357627	human
424	2	ENSG00000112769	ENSP00000408604	human
425	1	ENSG00000137497	ENSP00000352675	human
425	1	ENSMUSG00000066306	ENSMUSP00000081912	mouse
425	2	ENSG00000137497	ENSP00000377298	human
426	1	ENSG00000164327	ENSP00000349959	human
426	1	ENSMUSG00000050310	ENSMUSP00000051809	mouse
429	1	ENSG00000150275	ENSP00000415860	human
429	1	ENSG00000150275	ENSP00000322604	human
429	1	ENSG00000150275	ENSP00000378818	human
429	1	ENSG00000150275	ENSP00000354950	human
429	1	ENSMUSG00000052613	ENSMUSP00000101066	mouse
429	1	ENSMUSG00000052613	ENSMUSP00000101065	mouse
429	1	ENSMUSG00000052613	ENSMUSP00000090076	mouse
429	2	ENSG00000150275	ENSP00000413581	human
429	2	ENSMUSG00000052613	ENSMUSP00000101070	mouse
429	3	ENSG00000150275	ENSP00000378820	human
429	3	ENSG00000150275	ENSP00000378821	human
429	3	ENSMUSG00000052613	ENSMUSP00000101064	mouse
429	4	ENSG00000150275	ENSP00000378826	human
429	4	ENSMUSG00000052613	ENSMUSP00000101067	mouse
429	5	ENSG00000150275	ENSP00000378832	human
429	5	ENSMUSG00000052613	ENSMUSP00000101068	mouse
429	6	ENSG00000150275	ENSP00000412628	human
429	7	ENSMUSG00000052613	ENSMUSP00000101063	mouse
430	1	ENSG00000065534	ENSP00000355024	human
430	1	ENSG00000065534	ENSP00000353452	human
430	1	ENSG00000065534	ENSP00000418335	human
430	1	ENSG00000065534	ENSP00000354004	human
430	1	ENSG00000065534	ENSP00000352088	human
430	1	ENSG00000065534	ENSP00000394603	human
430	1	ENSG00000065534	ENSP00000320622	human
430	1	ENSG00000065534	ENSP00000346846	human
430	1	ENSG00000065534	ENSP00000353530	human
430	1	ENSMUSG00000022836	ENSMUSP00000023538	mouse
430	2	ENSG00000065534	ENSP00000388012	human
432	1	ENSG00000083067	ENSP00000350140	human
432	1	ENSMUSG00000052387	ENSMUSP00000074328	mouse
432	2	ENSG00000083067	ENSP00000366315	human
432	2	ENSMUSG00000052387	ENSMUSP00000042184	mouse
432	3	ENSG00000083067	ENSP00000355395	human
432	3	ENSMUSG00000052387	ENSMUSP00000097162	mouse
432	4	ENSG00000083067	ENSP00000366309	human
432	4	ENSG00000083067	ENSP00000386127	human
432	5	ENSG00000083067	ENSP00000366310	human
432	5	ENSG00000083067	ENSP00000379587	human
432	6	ENSG00000083067	ENSP00000354066	human
432	6	ENSG00000083067	ENSP00000350791	human
432	7	ENSG00000083067	ENSP00000389542	human
432	8	ENSG00000083067	ENSP00000366314	human
432	9	ENSG00000083067	ENSP00000379579	human
432	10	ENSG00000083067	ENSP00000396636	human
432	11	ENSG00000083067	ENSP00000366305	human
432	12	ENSG00000083067	ENSP00000411305	human
432	13	ENSG00000083067	ENSP00000379581	human
432	14	ENSG00000083067	ENSP00000407257	human
432	15	ENSMUSG00000052387	ENSMUSP00000097164	mouse
432	16	ENSMUSG00000052387	ENSMUSP00000097160	mouse
432	17	ENSMUSG00000052387	ENSMUSP00000084849	mouse
432	18	ENSMUSG00000052387	ENSMUSP00000084857	mouse
433	1	ENSG00000100503	ENSP00000245441	human
433	1	ENSMUSG00000021068	ENSMUSP00000082422	mouse
433	2	ENSG00000100503	ENSP00000412391	human
433	2	ENSMUSG00000021068	ENSMUSP00000021468	mouse
433	3	ENSG00000100503	ENSP00000374520	human
433	3	ENSG00000100503	ENSP00000324099	human
433	4	ENSG00000100503	ENSP00000371472	human
434	1	ENSG00000104067	ENSP00000281537	human
434	1	ENSMUSG00000030516	ENSMUSP00000099652	mouse
434	2	ENSG00000104067	ENSP00000382887	human
436	1	ENSG00000076108	ENSP00000368754	human
436	1	ENSMUSG00000040054	ENSMUSP00000044359	mouse
438	1	ENSG00000015133	ENSP00000374507	human
438	1	ENSMUSG00000021182	ENSMUSP00000068629	mouse
439	1	ENSG00000116991	ENSP00000355589	human
439	1	ENSG00000116991	ENSP00000262861	human
439	1	ENSMUSG00000001995	ENSMUSP00000104405	mouse
440	1	ENSG00000075568	ENSP00000186436	human
440	1	ENSMUSG00000026116	ENSMUSP00000027290	mouse
441	1	ENSG00000115850	ENSP00000264162	human
441	1	ENSMUSG00000026354	ENSMUSP00000073190	mouse
442	1	ENSG00000127616	ENSP00000414727	human
442	1	ENSG00000127616	ENSP00000343896	human
442	1	ENSG00000127616	ENSP00000403803	human
442	1	ENSG00000127616	ENSP00000395654	human
442	1	ENSMUSG00000032187	ENSMUSP00000034707	mouse
442	2	ENSG00000127616	ENSP00000397783	human
442	2	ENSG00000127616	ENSP00000392837	human
442	3	ENSG00000127616	ENSP00000350720	human
443	1	ENSG00000061987	ENSP00000377252	human
443	1	ENSMUSG00000034602	ENSMUSP00000037568	mouse
444	1	ENSG00000135476	ENSP00000257934	human
444	1	ENSMUSG00000058290	ENSMUSP00000064465	mouse
445	1	ENSG00000080345	ENSP00000243326	human
445	1	ENSG00000080345	ENSP00000346187	human
445	1	ENSMUSG00000036202	ENSMUSP00000064155	mouse
445	1	ENSMUSG00000036202	ENSMUSP00000108313	mouse
446	1	ENSG00000182752	ENSP00000330658	human
446	1	ENSMUSG00000028370	ENSMUSP00000081545	mouse
447	1	ENSG00000073614	ENSP00000382687	human
447	1	ENSG00000073614	ENSP00000372265	human
447	1	ENSMUSG00000030180	ENSMUSP00000098558	mouse
447	2	ENSG00000073614	ENSP00000382688	human
448	1	ENSG00000132182	ENSP00000254508	human
448	1	ENSMUSG00000030091	ENSMUSP00000032179	mouse
449	1	ENSG00000162337	ENSP00000294304	human
449	1	ENSMUSG00000024913	ENSMUSP00000025856	mouse
451	1	ENSG00000137177	ENSP00000368091	human
451	1	ENSMUSG00000021375	ENSMUSP00000055304	mouse
451	2	ENSG00000137177	ENSP00000259711	human
451	3	ENSG00000137177	ENSP00000368103	human
452	1	ENSG00000183337	ENSP00000367705	human
452	1	ENSMUSG00000040363	ENSMUSP00000111175	mouse
452	1	ENSMUSG00000040363	ENSMUSP00000111174	mouse
452	2	ENSG00000183337	ENSP00000345923	human
452	2	ENSG00000183337	ENSP00000380512	human
452	2	ENSMUSG00000040363	ENSMUSP00000068618	mouse
452	3	ENSG00000183337	ENSP00000367716	human
452	3	ENSMUSG00000040363	ENSMUSP00000048024	mouse
453	1	ENSG00000119681	ENSP00000261978	human
453	1	ENSMUSG00000002020	ENSMUSP00000105883	mouse
454	1	ENSG00000197892	ENSP00000350459	human
454	1	ENSMUSG00000060012	ENSMUSP00000098041	mouse
455	1	ENSG00000103197	ENSP00000219476	human
455	1	ENSG00000103197	ENSP00000344383	human
455	1	ENSMUSG00000002496	ENSMUSP00000094987	mouse
455	2	ENSG00000103197	ENSP00000384468	human
455	2	ENSMUSG00000002496	ENSMUSP00000094986	mouse
456	1	ENSG00000198752	ENSP00000355237	human
456	1	ENSMUSG00000021279	ENSMUSP00000042565	mouse
458	1	ENSG00000100815	ENSP00000267622	human
458	1	ENSMUSG00000021188	ENSMUSP00000021605	mouse
459	1	ENSG00000135862	ENSP00000258341	human
459	1	ENSMUSG00000026478	ENSMUSP00000027752	mouse
460	1	ENSG00000119121	ENSP00000354006	human
460	1	ENSMUSG00000024727	ENSMUSP00000037443	mouse
461	1	ENSG00000196739	ENSP00000348385	human
461	1	ENSMUSG00000045672	ENSMUSP00000043816	mouse
462	1	ENSG00000118482	ENSP00000377048	human
462	1	ENSG00000118482	ENSP00000262043	human
462	1	ENSMUSG00000048874	ENSMUSP00000085650	mouse
464	1	ENSG00000134871	ENSP00000353654	human
464	1	ENSMUSG00000031503	ENSMUSP00000033899	mouse
465	1	ENSG00000140575	ENSP00000268182	human
465	1	ENSMUSG00000030536	ENSMUSP00000032751	mouse
466	1	ENSG00000125676	ENSP00000245838	human
466	1	ENSG00000125676	ENSP00000347959	human
466	1	ENSMUSG00000037475	ENSMUSP00000044677	mouse
469	1	ENSG00000169933	ENSP00000370057	human
469	1	ENSMUSG00000049176	ENSMUSP00000107775	mouse
470	1	ENSG00000169855	ENSP00000381450	human
470	1	ENSMUSG00000022883	ENSMUSP00000023600	mouse
470	2	ENSG00000169855	ENSP00000420321	human
470	2	ENSMUSG00000022883	ENSMUSP00000109916	mouse
470	3	ENSG00000169855	ENSP00000420637	human
470	4	ENSG00000169855	ENSP00000417992	human
471	1	ENSG00000132510	ENSP00000254846	human
471	1	ENSMUSG00000018476	ENSMUSP00000091620	mouse
472	1	ENSG00000077097	ENSP00000396704	human
472	1	ENSMUSG00000017485	ENSMUSP00000017629	mouse
476	1	ENSG00000145147	ENSP00000273739	human
476	1	ENSMUSG00000031558	ENSMUSP00000033967	mouse
477	1	ENSG00000128833	ENSP00000261839	human
477	1	ENSMUSG00000033590	ENSMUSP00000042229	mouse
479	1	ENSG00000204262	ENSP00000364000	human
479	1	ENSMUSG00000026042	ENSMUSP00000083620	mouse
480	1	ENSG00000086015	ENSP00000354671	human
480	1	ENSMUSG00000003810	ENSMUSP00000102094	mouse
480	1	ENSMUSG00000003810	ENSMUSP00000102095	mouse
481	1	ENSG00000108557	ENSP00000323074	human
481	1	ENSMUSG00000062115	ENSMUSP00000070896	mouse
481	1	ENSMUSG00000062115	ENSMUSP00000099749	mouse
482	1	ENSG00000181790	ENSP00000313046	human
482	1	ENSMUSG00000034730	ENSMUSP00000046097	mouse
483	1	ENSG00000135298	ENSP00000359630	human
483	1	ENSG00000135298	ENSP00000238918	human
483	1	ENSMUSG00000033569	ENSMUSP00000035612	mouse
484	1	ENSG00000165494	ENSP00000298281	human
484	1	ENSMUSG00000041328	ENSMUSP00000113717	mouse
484	2	ENSMUSG00000041328	ENSMUSP00000044036	mouse
485	1	ENSG00000003393	ENSP00000264276	human
485	1	ENSMUSG00000026024	ENSMUSP00000027178	mouse
485	1	ENSMUSG00000026024	ENSMUSP00000109892	mouse
485	2	ENSG00000003393	ENSP00000386967	human
486	1	ENSG00000171467	ENSP00000354964	human
486	1	ENSMUSG00000015597	ENSMUSP00000109109	mouse
487	1	ENSG00000066084	ENSP00000301180	human
487	1	ENSMUSG00000023026	ENSMUSP00000097777	mouse
487	2	ENSMUSG00000023026	ENSMUSP00000104599	mouse
488	1	ENSG00000120549	ENSP00000365637	human
488	1	ENSMUSG00000036617	ENSMUSP00000110274	mouse
488	2	ENSG00000120549	ENSP00000320808	human
488	2	ENSG00000120549	ENSP00000389680	human
488	2	ENSG00000120549	ENSP00000365645	human
488	3	ENSG00000120549	ENSP00000396562	human
490	1	ENSG00000151240	ENSP00000280886	human
490	1	ENSMUSG00000048264	ENSMUSP00000055231	mouse
491	1	ENSG00000198734	ENSP00000356771	human
491	1	ENSMUSG00000026579	ENSMUSP00000083204	mouse
492	1	ENSG00000100150	ENSP00000371546	human
492	1	ENSG00000100150	ENSP00000383107	human
492	1	ENSG00000100150	ENSP00000383108	human
492	1	ENSMUSG00000037426	ENSMUSP00000085207	mouse
492	2	ENSMUSG00000037426	ENSMUSP00000110104	mouse
492	2	ENSMUSG00000037426	ENSMUSP00000052807	mouse
492	3	ENSG00000100150	ENSP00000383101	human
493	1	ENSG00000198399	ENSP00000354561	human
493	1	ENSG00000198399	ENSP00000370250	human
493	1	ENSG00000198399	ENSP00000347244	human
493	1	ENSMUSG00000020640	ENSMUSP00000052758	mouse
493	2	ENSG00000198399	ENSP00000384499	human
495	1	ENSG00000166783	ENSP00000379654	human
495	1	ENSMUSG00000060657	ENSMUSP00000087770	mouse
497	1	ENSG00000080573	ENSP00000264828	human
497	1	ENSMUSG00000004098	ENSMUSP00000004201	mouse
498	1	ENSG00000160294	ENSP00000380820	human
498	1	ENSG00000160294	ENSP00000291688	human
498	1	ENSMUSG00000001150	ENSMUSP00000001178	mouse
499	1	ENSG00000187122	ENSP00000266058	human
499	1	ENSMUSG00000025020	ENSMUSP00000025993	mouse
500	1	ENSG00000090402	ENSP00000264382	human
500	1	ENSMUSG00000027790	ENSMUSP00000091742	mouse
501	1	ENSG00000090006	ENSP00000380031	human
501	1	ENSMUSG00000040488	ENSMUSP00000113674	mouse
501	2	ENSG00000090006	ENSP00000311905	human
501	2	ENSMUSG00000040488	ENSMUSP00000037536	mouse
501	3	ENSG00000090006	ENSP00000204005	human
502	1	ENSG00000182670	ENSP00000346791	human
502	1	ENSG00000182670	ENSP00000347889	human
502	1	ENSG00000182670	ENSP00000381981	human
502	1	ENSMUSG00000040785	ENSMUSP00000112801	mouse
502	1	ENSMUSG00000040785	ENSMUSP00000046251	mouse
505	1	ENSG00000080503	ENSP00000349788	human
505	1	ENSG00000080503	ENSP00000371629	human
505	1	ENSMUSG00000024921	ENSMUSP00000025862	mouse
505	2	ENSG00000080503	ENSP00000265773	human
505	2	ENSG00000080503	ENSP00000371638	human
505	3	ENSMUSG00000024921	ENSMUSP00000108256	mouse
506	1	ENSG00000139219	ENSP00000338213	human
506	1	ENSMUSG00000022483	ENSMUSP00000085693	mouse
506	2	ENSG00000139219	ENSP00000369889	human
506	2	ENSMUSG00000022483	ENSMUSP00000023123	mouse
507	1	ENSG00000116852	ENSP00000328494	human
507	1	ENSMUSG00000041642	ENSMUSP00000074661	mouse
508	1	ENSG00000144229	ENSP00000272643	human
508	1	ENSMUSG00000042581	ENSMUSP00000073220	mouse
509	1	ENSG00000215041	ENSP00000382390	human
509	1	ENSMUSG00000047284	ENSMUSP00000053235	mouse
509	2	ENSG00000215041	ENSP00000319826	human
510	1	ENSG00000198862	ENSP00000373846	human
510	1	ENSMUSG00000052299	ENSMUSP00000038775	mouse
511	1	ENSG00000139116	ENSP00000354851	human
511	1	ENSMUSG00000022629	ENSMUSP00000085985	mouse
511	2	ENSMUSG00000022629	ENSMUSP00000104910	mouse
511	3	ENSMUSG00000022629	ENSMUSP00000104911	mouse
511	4	ENSMUSG00000022629	ENSMUSP00000097877	mouse
512	1	ENSG00000156299	ENSP00000286827	human
512	1	ENSMUSG00000002489	ENSMUSP00000109759	mouse
512	1	ENSMUSG00000002489	ENSMUSP00000002588	mouse
512	2	ENSMUSG00000002489	ENSMUSP00000109757	mouse
513	1	ENSG00000114127	ENSP00000376707	human
513	1	ENSMUSG00000032410	ENSMUSP00000034981	mouse
513	2	ENSG00000114127	ENSP00000264951	human
514	1	ENSG00000021645	ENSP00000338349	human
514	1	ENSMUSG00000066392	ENSMUSP00000082225	mouse
514	2	ENSG00000021645	ENSP00000394426	human
514	3	ENSG00000021645	ENSP00000281127	human
515	1	ENSG00000168014	ENSP00000323339	human
515	1	ENSMUSG00000047248	ENSMUSP00000062637	mouse
517	1	ENSG00000188352	ENSP00000344307	human
517	1	ENSG00000188352	ENSP00000369599	human
517	1	ENSMUSG00000038368	ENSMUSP00000095602	mouse
519	1	ENSG00000197893	ENSP00000353078	human
519	1	ENSMUSG00000049134	ENSMUSP00000073228	mouse
519	2	ENSG00000197893	ENSP00000353666	human
519	2	ENSMUSG00000049134	ENSMUSP00000048364	mouse
520	1	ENSG00000184347	ENSP00000332164	human
520	1	ENSMUSG00000056427	ENSMUSP00000066857	mouse
522	1	ENSG00000148396	ENSP00000325827	human
522	1	ENSMUSG00000026924	ENSMUSP00000088796	mouse
523	1	ENSG00000134909	ENSP00000376425	human
523	1	ENSG00000134909	ENSP00000416571	human
523	1	ENSMUSG00000041444	ENSMUSP00000048601	mouse
523	2	ENSG00000134909	ENSP00000310561	human
524	1	ENSG00000068654	ENSP00000263857	human
524	1	ENSMUSG00000049553	ENSMUSP00000060858	mouse
525	1	ENSG00000178104	ENSP00000316434	human
525	1	ENSMUSG00000038170	ENSMUSP00000040905	mouse
525	2	ENSG00000178104	ENSP00000353370	human
525	3	ENSG00000178104	ENSP00000358354	human
525	4	ENSG00000178104	ENSP00000358353	human
525	5	ENSG00000178104	ENSP00000358360	human
525	6	ENSG00000178104	ENSP00000358355	human
525	7	ENSG00000178104	ENSP00000358357	human
525	8	ENSG00000178104	ENSP00000358363	human
526	1	ENSG00000138411	ENSP00000260983	human
526	1	ENSMUSG00000042807	ENSMUSP00000084942	mouse
526	1	ENSMUSG00000042807	ENSMUSP00000113283	mouse
526	2	ENSMUSG00000042807	ENSMUSP00000095348	mouse
527	1	ENSG00000173517	ENSP00000309230	human
527	1	ENSMUSG00000074305	ENSMUSP00000109901	mouse
531	1	ENSG00000126012	ENSP00000364528	human
531	1	ENSG00000126012	ENSP00000364550	human
531	1	ENSG00000126012	ENSP00000364532	human
531	1	ENSMUSG00000025332	ENSMUSP00000080814	mouse
532	1	ENSG00000118898	ENSP00000340510	human
532	1	ENSMUSG00000039457	ENSMUSP00000039360	mouse
533	1	ENSG00000085185	ENSP00000218147	human
533	1	ENSMUSG00000036959	ENSMUSP00000039898	mouse
533	1	ENSMUSG00000036959	ENSMUSP00000110623	mouse
535	1	ENSG00000124313	ENSP00000364514	human
535	1	ENSMUSG00000041115	ENSMUSP00000093995	mouse
535	2	ENSG00000124313	ENSP00000379712	human
535	2	ENSMUSG00000041115	ENSMUSP00000108224	mouse
539	1	ENSG00000117139	ENSP00000356234	human
539	1	ENSMUSG00000042207	ENSMUSP00000038138	mouse
541	1	ENSG00000180113	ENSP00000346065	human
541	1	ENSMUSG00000040140	ENSMUSP00000035338	mouse
542	1	ENSG00000033122	ENSP00000035383	human
542	1	ENSMUSG00000028176	ENSMUSP00000101659	mouse
544	1	ENSG00000152894	ENSP00000357209	human
544	1	ENSG00000152894	ENSP00000357196	human
544	1	ENSMUSG00000019889	ENSMUSP00000020042	mouse
545	1	ENSG00000130338	ENSP00000356064	human
545	1	ENSMUSG00000034377	ENSMUSP00000049248	mouse
545	2	ENSG00000130338	ENSP00000356061	human
546	1	ENSG00000150086	ENSP00000279593	human
546	1	ENSMUSG00000030209	ENSMUSP00000062284	mouse
546	1	ENSMUSG00000030209	ENSMUSP00000107536	mouse
547	1	ENSG00000076201	ENSP00000265562	human
547	1	ENSMUSG00000036057	ENSMUSP00000039580	mouse
548	1	ENSG00000100852	ENSP00000371897	human
548	1	ENSMUSG00000035133	ENSMUSP00000106353	mouse
548	2	ENSG00000100852	ENSP00000393307	human
551	1	ENSG00000006071	ENSP00000374467	human
551	1	ENSMUSG00000040136	ENSMUSP00000033123	mouse
552	1	ENSG00000162688	ENSP00000355106	human
552	1	ENSG00000162688	ENSP00000359182	human
552	1	ENSG00000162688	ENSP00000294724	human
552	1	ENSG00000162688	ENSP00000359184	human
552	1	ENSMUSG00000033400	ENSMUSP00000044012	mouse
552	2	ENSG00000162688	ENSP00000354971	human
552	2	ENSG00000162688	ENSP00000359180	human
552	3	ENSG00000162688	ENSP00000354635	human
552	4	ENSG00000162688	ENSP00000309020	human
553	1	ENSG00000173157	ENSP00000374071	human
553	1	ENSMUSG00000022449	ENSMUSP00000036330	mouse
554	1	ENSG00000148843	ENSP00000358812	human
554	1	ENSMUSG00000025047	ENSMUSP00000072008	mouse
555	1	ENSG00000105613	ENSP00000251472	human
555	1	ENSMUSG00000053693	ENSMUSP00000105363	mouse
556	1	ENSG00000069431	ENSP00000261202	human
556	1	ENSMUSG00000030249	ENSMUSP00000072914	mouse
556	2	ENSG00000069431	ENSP00000261201	human
556	2	ENSG00000069431	ENSP00000261200	human
556	2	ENSMUSG00000030249	ENSMUSP00000098390	mouse
556	2	ENSMUSG00000030249	ENSMUSP00000084805	mouse
556	3	ENSMUSG00000030249	ENSMUSP00000107401	mouse
557	1	ENSG00000168542	ENSP00000304408	human
557	1	ENSMUSG00000026043	ENSMUSP00000085192	mouse
560	1	ENSG00000072071	ENSP00000355328	human
560	1	ENSMUSG00000013033	ENSMUSP00000048422	mouse
560	2	ENSG00000072071	ENSP00000340688	human
562	1	ENSG00000126883	ENSP00000352400	human
562	1	ENSMUSG00000001855	ENSMUSP00000066492	mouse
563	1	ENSG00000160007	ENSP00000385720	human
563	1	ENSMUSG00000058230	ENSMUSP00000075242	mouse
564	1	ENSG00000160305	ENSP00000392066	human
564	1	ENSG00000160305	ENSP00000383133	human
564	1	ENSMUSG00000020231	ENSMUSP00000101057	mouse
564	2	ENSG00000160305	ENSP00000415089	human
564	3	ENSG00000160305	ENSP00000351876	human
564	4	ENSG00000160305	ENSP00000393434	human
565	1	ENSG00000074054	ENSP00000263710	human
565	1	ENSMUSG00000064302	ENSMUSP00000042266	mouse
565	2	ENSG00000074054	ENSP00000386442	human
565	3	ENSG00000074054	ENSP00000380717	human
568	1	ENSG00000186174	ENSP00000335320	human
568	1	ENSMUSG00000063382	ENSMUSP00000074516	mouse
569	1	ENSG00000075292	ENSP00000377694	human
569	1	ENSG00000075292	ENSP00000386433	human
569	1	ENSG00000075292	ENSP00000264447	human
569	1	ENSMUSG00000030016	ENSMUSP00000032088	mouse
570	1	ENSG00000101605	ENSP00000261606	human
570	1	ENSMUSG00000024049	ENSMUSP00000024847	mouse
570	2	ENSG00000101605	ENSP00000348821	human
570	2	ENSMUSG00000024049	ENSMUSP00000072945	mouse
571	1	ENSG00000173482	ENSP00000331418	human
571	1	ENSMUSG00000033278	ENSMUSP00000045603	mouse
573	1	ENSG00000178031	ENSP00000369921	human
573	1	ENSMUSG00000066113	ENSMUSP00000102795	mouse
573	2	ENSG00000178031	ENSP00000327887	human
576	1	ENSG00000158987	ENSP00000296859	human
576	1	ENSMUSG00000037533	ENSMUSP00000099804	mouse
577	1	ENSG00000079432	ENSP00000160740	human
577	1	ENSMUSG00000005442	ENSMUSP00000005578	mouse
578	1	ENSG00000116127	ENSP00000264448	human
578	1	ENSMUSG00000063810	ENSMUSP00000071904	mouse
579	1	ENSG00000081052	ENSP00000379866	human
579	1	ENSMUSG00000067158	ENSMUSP00000084282	mouse
581	1	ENSG00000114867	ENSP00000416255	human
581	1	ENSG00000114867	ENSP00000371767	human
581	1	ENSG00000114867	ENSP00000391935	human
581	1	ENSMUSG00000045983	ENSMUSP00000047678	mouse
581	1	ENSMUSG00000045983	ENSMUSP00000111120	mouse
581	2	ENSG00000114867	ENSP00000323737	human
581	2	ENSG00000114867	ENSP00000316879	human
581	2	ENSG00000114867	ENSP00000376320	human
581	2	ENSG00000114867	ENSP00000338020	human
581	2	ENSMUSG00000045983	ENSMUSP00000073506	mouse
581	3	ENSG00000114867	ENSP00000376318	human
581	3	ENSG00000114867	ENSP00000317600	human
581	4	ENSG00000114867	ENSP00000404754	human
582	1	ENSG00000117114	ENSP00000322270	human
582	1	ENSG00000117114	ENSP00000353006	human
582	1	ENSMUSG00000028184	ENSMUSP00000101734	mouse
584	1	ENSG00000134744	ENSP00000409409	human
584	1	ENSG00000134744	ENSP00000257177	human
584	1	ENSG00000134744	ENSP00000360599	human
584	1	ENSMUSG00000034610	ENSMUSP00000044836	mouse
586	1	ENSG00000146414	ENSP00000356473	human
586	1	ENSMUSG00000039282	ENSMUSP00000039422	mouse
586	2	ENSG00000146414	ENSP00000412797	human
586	3	ENSMUSG00000039282	ENSMUSP00000052527	mouse
586	4	ENSMUSG00000039282	ENSMUSP00000090378	mouse
587	1	ENSG00000171094	ENSP00000373700	human
587	1	ENSMUSG00000055471	ENSMUSP00000083840	mouse
589	1	ENSG00000146426	ENSP00000327315	human
589	1	ENSMUSG00000023800	ENSMUSP00000072020	mouse
589	2	ENSG00000146426	ENSP00000353528	human
589	2	ENSG00000146426	ENSP00000275246	human
589	3	ENSG00000146426	ENSP00000407183	human
589	4	ENSG00000146426	ENSP00000356142	human
591	1	ENSG00000136040	ENSP00000258526	human
591	1	ENSMUSG00000074785	ENSMUSP00000096939	mouse
592	1	ENSG00000021826	ENSP00000233072	human
592	1	ENSMUSG00000025991	ENSMUSP00000027144	mouse
592	2	ENSG00000021826	ENSP00000406136	human
592	3	ENSG00000021826	ENSP00000402608	human
593	1	ENSG00000169031	ENSP00000379823	human
593	1	ENSMUSG00000079465	ENSMUSP00000109084	mouse
593	2	ENSG00000169031	ENSP00000327594	human
593	3	ENSG00000169031	ENSP00000379819	human
593	4	ENSG00000169031	ENSP00000335120	human
594	1	ENSG00000183454	ENSP00000379818	human
594	1	ENSG00000183454	ENSP00000379820	human
594	1	ENSG00000183454	ENSP00000332549	human
594	1	ENSMUSG00000059003	ENSMUSP00000111501	mouse
594	1	ENSMUSG00000059003	ENSMUSP00000032331	mouse
594	2	ENSG00000183454	ENSP00000385872	human
595	1	ENSG00000065883	ENSP00000181839	human
595	1	ENSMUSG00000041297	ENSMUSP00000036013	mouse
595	2	ENSG00000065883	ENSP00000340557	human
596	1	ENSG00000091157	ENSP00000254442	human
596	1	ENSMUSG00000040560	ENSMUSP00000072509	mouse
596	2	ENSG00000091157	ENSP00000350187	human
596	2	ENSG00000091157	ENSP00000381357	human
598	1	ENSG00000114805	ENSP00000417502	human
598	1	ENSG00000114805	ENSP00000412977	human
598	1	ENSG00000114805	ENSP00000335469	human
598	1	ENSMUSG00000036834	ENSMUSP00000047693	mouse
598	2	ENSG00000114805	ENSP00000402759	human
598	3	ENSG00000114805	ENSP00000345988	human
599	1	ENSG00000168916	ENSP00000378797	human
599	1	ENSG00000168916	ENSP00000307746	human
599	1	ENSMUSG00000052713	ENSMUSP00000068192	mouse
600	1	ENSG00000107518	ENSP00000347152	human
600	1	ENSMUSG00000054843	ENSMUSP00000076514	mouse
601	1	ENSG00000167972	ENSP00000301732	human
601	1	ENSMUSG00000024130	ENSMUSP00000078544	mouse
601	1	ENSMUSG00000024130	ENSMUSP00000045285	mouse
602	1	ENSG00000078018	ENSP00000376032	human
602	1	ENSG00000078018	ENSP00000355290	human
602	1	ENSMUSG00000015222	ENSMUSP00000109648	mouse
602	1	ENSMUSG00000015222	ENSMUSP00000076577	mouse
602	1	ENSMUSG00000015222	ENSMUSP00000109650	mouse
602	1	ENSMUSG00000015222	ENSMUSP00000109651	mouse
602	2	ENSG00000078018	ENSP00000199940	human
602	2	ENSG00000078018	ENSP00000376033	human
602	3	ENSG00000078018	ENSP00000353508	human
603	1	ENSG00000041515	ENSP00000350160	human
603	1	ENSG00000041515	ENSP00000349145	human
603	1	ENSMUSG00000039057	ENSMUSP00000106583	mouse
603	1	ENSMUSG00000039057	ENSMUSP00000049345	mouse
604	1	ENSG00000188158	ENSP00000369400	human
604	1	ENSMUSG00000059493	ENSMUSP00000080280	mouse
604	2	ENSG00000188158	ENSP00000381170	human
608	1	ENSG00000085511	ENSP00000375986	human
608	1	ENSMUSG00000014426	ENSMUSP00000086459	mouse
608	2	ENSG00000085511	ENSP00000297332	human
609	1	ENSG00000137145	ENSP00000369802	human
609	1	ENSMUSG00000038024	ENSMUSP00000080685	mouse
611	1	ENSG00000116128	ENSP00000234739	human
611	1	ENSMUSG00000038256	ENSMUSP00000046152	mouse
612	1	ENSG00000180182	ENSP00000323720	human
612	1	ENSMUSG00000064127	ENSMUSP00000094239	mouse
613	1	ENSG00000054219	ENSP00000263636	human
613	1	ENSMUSG00000026980	ENSMUSP00000028362	mouse
614	1	ENSG00000187323	ENSP00000389140	human
614	1	ENSMUSG00000060534	ENSMUSP00000110593	mouse
616	1	ENSG00000002746	ENSP00000379228	human
616	1	ENSMUSG00000021301	ENSMUSP00000048972	mouse
617	1	ENSG00000136731	ENSP00000259253	human
617	1	ENSMUSG00000037470	ENSMUSP00000037930	mouse
618	1	ENSG00000164080	ENSP00000386520	human
618	1	ENSMUSG00000040661	ENSMUSP00000045454	mouse
619	1	ENSG00000152217	ENSP00000282030	human
619	1	ENSMUSG00000024548	ENSMUSP00000025430	mouse
619	2	ENSG00000152217	ENSP00000390687	human
619	2	ENSG00000152217	ENSP00000372516	human
620	1	ENSG00000047365	ENSP00000302895	human
620	1	ENSMUSG00000037999	ENSMUSP00000075924	mouse
622	1	ENSG00000077063	ENSP00000160373	human
622	1	ENSMUSG00000000416	ENSMUSP00000088089	mouse
625	1	ENSG00000071894	ENSP00000339353	human
625	1	ENSMUSG00000034022	ENSMUSP00000071794	mouse
626	1	ENSG00000171502	ENSP00000359603	human
626	1	ENSMUSG00000028197	ENSMUSP00000029848	mouse
628	1	ENSG00000115568	ENSP00000408643	human
628	1	ENSG00000115568	ENSP00000337455	human
628	1	ENSG00000115568	ENSP00000398798	human
628	1	ENSMUSG00000026135	ENSMUSP00000109366	mouse
629	1	ENSG00000089250	ENSP00000320758	human
629	1	ENSMUSG00000029361	ENSMUSP00000083641	mouse
630	1	ENSG00000150471	ENSP00000295349	human
630	1	ENSMUSG00000037605	ENSMUSP00000072336	mouse
631	1	ENSG00000023287	ENSP00000025008	human
631	1	ENSMUSG00000025907	ENSMUSP00000027040	mouse
631	2	ENSG00000023287	ENSP00000396067	human
632	1	ENSG00000067141	ENSP00000261908	human
632	1	ENSMUSG00000032340	ENSMUSP00000063656	mouse
632	2	ENSMUSG00000032340	ENSMUSP00000109733	mouse
633	1	ENSG00000145703	ENSP00000274364	human
633	1	ENSMUSG00000021676	ENSMUSP00000067685	mouse
634	1	ENSG00000180900	ENSP00000349486	human
634	1	ENSMUSG00000022568	ENSMUSP00000002603	mouse
634	2	ENSG00000180900	ENSP00000322938	human
635	1	ENSG00000140396	ENSP00000399968	human
635	1	ENSMUSG00000005886	ENSMUSP00000006037	mouse
635	2	ENSMUSG00000005886	ENSMUSP00000069509	mouse
635	2	ENSMUSG00000005886	ENSMUSP00000080413	mouse
636	1	ENSG00000168137	ENSP00000385852	human
636	1	ENSG00000168137	ENSP00000383939	human
636	1	ENSMUSG00000034269	ENSMUSP00000047398	mouse
637	1	ENSG00000106571	ENSP00000379258	human
637	1	ENSG00000106571	ENSP00000379255	human
637	1	ENSMUSG00000021318	ENSMUSP00000106137	mouse
638	1	ENSG00000185920	ENSP00000332353	human
638	1	ENSG00000185920	ENSP00000364423	human
638	1	ENSG00000185920	ENSP00000410287	human
638	1	ENSMUSG00000021466	ENSMUSP00000021921	mouse
638	2	ENSG00000185920	ENSP00000364433	human
638	2	ENSG00000185920	ENSP00000414823	human
638	2	ENSG00000185920	ENSP00000399981	human
638	2	ENSG00000185920	ENSP00000364439	human
638	2	ENSG00000185920	ENSP00000364424	human
638	2	ENSG00000185920	ENSP00000396135	human
638	3	ENSG00000185920	ENSP00000389744	human
639	1	ENSG00000109756	ENSP00000264431	human
639	1	ENSMUSG00000062232	ENSMUSP00000113778	mouse
639	1	ENSMUSG00000062232	ENSMUSP00000043884	mouse
640	1	ENSG00000136709	ENSP00000325377	human
640	1	ENSMUSG00000024400	ENSMUSP00000025264	mouse
640	2	ENSG00000136709	ENSP00000387186	human
640	3	ENSG00000136709	ENSP00000376730	human
641	1	ENSG00000130508	ENSP00000252804	human
641	1	ENSMUSG00000020674	ENSMUSP00000113703	mouse
641	1	ENSMUSG00000020674	ENSMUSP00000021008	mouse
642	1	ENSG00000147548	ENSP00000313983	human
642	1	ENSMUSG00000054823	ENSMUSP00000081040	mouse
642	2	ENSG00000147548	ENSP00000313410	human
642	2	ENSMUSG00000054823	ENSMUSP00000033974	mouse
643	1	ENSG00000132849	ENSP00000360200	human
643	1	ENSMUSG00000061859	ENSMUSP00000049176	mouse
643	2	ENSMUSG00000061859	ENSMUSP00000099854	mouse
643	3	ENSMUSG00000061859	ENSMUSP00000030290	mouse
644	1	ENSG00000124782	ENSP00000305560	human
644	1	ENSG00000124782	ENSP00000369265	human
644	1	ENSG00000124782	ENSP00000369270	human
644	1	ENSMUSG00000039087	ENSMUSP00000049265	mouse
644	2	ENSMUSG00000039087	ENSMUSP00000105866	mouse
644	2	ENSMUSG00000039087	ENSMUSP00000105867	mouse
645	1	ENSG00000046889	ENSP00000288368	human
645	1	ENSMUSG00000048960	ENSMUSP00000027056	mouse
645	2	ENSG00000046889	ENSP00000346707	human
646	1	ENSG00000123200	ENSP00000282007	human
646	1	ENSMUSG00000022000	ENSMUSP00000022577	mouse
647	1	ENSG00000147050	ENSP00000367203	human
647	1	ENSMUSG00000037369	ENSMUSP00000061539	mouse
648	1	ENSG00000113360	ENSP00000339845	human
648	1	ENSG00000113360	ENSP00000409335	human
648	1	ENSMUSG00000022191	ENSMUSP00000087762	mouse
650	1	ENSG00000144724	ENSP00000418112	human
650	1	ENSMUSG00000021745	ENSMUSP00000022264	mouse
651	1	ENSG00000041982	ENSP00000265131	human
651	1	ENSMUSG00000028364	ENSMUSP00000030056	mouse
651	1	ENSMUSG00000028364	ENSMUSP00000103002	mouse
652	1	ENSG00000121741	ENSP00000372336	human
652	1	ENSG00000121741	ENSP00000372322	human
652	1	ENSG00000121741	ENSP00000413744	human
652	1	ENSMUSG00000021945	ENSMUSP00000022511	mouse
655	1	ENSG00000165219	ENSP00000377665	human
655	1	ENSMUSG00000026867	ENSMUSP00000099864	mouse
655	1	ENSMUSG00000026867	ENSMUSP00000028224	mouse
656	1	ENSG00000196730	ENSP00000418885	human
656	1	ENSG00000196730	ENSP00000417076	human
656	1	ENSG00000196730	ENSP00000350785	human
656	1	ENSG00000196730	ENSP00000386135	human
656	1	ENSMUSG00000021559	ENSMUSP00000040825	mouse
656	1	ENSMUSG00000021559	ENSMUSP00000076666	mouse
658	1	ENSG00000151388	ENSP00000344847	human
658	1	ENSMUSG00000047497	ENSMUSP00000057796	mouse
659	1	ENSG00000130943	ENSP00000253255	human
659	1	ENSMUSG00000052496	ENSMUSP00000086352	mouse
661	1	ENSG00000197565	ENSP00000334733	human
661	1	ENSG00000197565	ENSP00000361290	human
661	1	ENSMUSG00000031273	ENSMUSP00000098765	mouse
662	1	ENSG00000183856	ENSP00000354451	human
662	1	ENSMUSG00000028068	ENSMUSP00000071715	mouse
663	1	ENSG00000151276	ENSP00000331157	human
663	1	ENSG00000151276	ENSP00000385450	human
663	1	ENSMUSG00000045095	ENSMUSP00000086730	mouse
663	2	ENSG00000151276	ENSP00000420323	human
663	3	ENSMUSG00000045095	ENSMUSP00000062085	mouse
663	4	ENSMUSG00000045095	ENSMUSP00000091283	mouse
664	1	ENSG00000134160	ENSP00000380897	human
664	1	ENSMUSG00000030523	ENSMUSP00000082318	mouse
664	2	ENSMUSG00000030523	ENSMUSP00000103140	mouse
665	1	ENSG00000148606	ENSP00000361446	human
665	1	ENSMUSG00000025280	ENSMUSP00000026322	mouse
666	1	ENSG00000147130	ENSP00000322845	human
666	1	ENSG00000147130	ENSP00000343909	human
666	1	ENSMUSG00000031310	ENSMUSP00000068197	mouse
667	1	ENSG00000140443	ENSP00000268035	human
667	1	ENSMUSG00000005533	ENSMUSP00000005671	mouse
669	1	ENSG00000120318	ENSP00000239440	human
669	1	ENSMUSG00000024451	ENSMUSP00000035662	mouse
670	1	ENSG00000036448	ENSP00000262113	human
670	1	ENSMUSG00000031461	ENSMUSP00000033842	mouse
671	1	ENSG00000181378	ENSP00000340776	human
671	1	ENSG00000181378	ENSP00000409117	human
671	1	ENSG00000181378	ENSP00000413377	human
671	1	ENSMUSG00000047021	ENSMUSP00000092440	mouse
671	2	ENSG00000181378	ENSP00000392214	human
671	2	ENSG00000181378	ENSP00000295729	human
671	2	ENSG00000181378	ENSP00000313807	human
672	1	ENSG00000196914	ENSP00000380942	human
672	1	ENSMUSG00000059495	ENSMUSP00000072547	mouse
675	1	ENSG00000118200	ENSP00000351684	human
675	1	ENSMUSG00000041570	ENSMUSP00000041920	mouse
677	1	ENSG00000171105	ENSP00000342838	human
677	1	ENSMUSG00000005534	ENSMUSP00000088837	mouse
677	2	ENSG00000171105	ENSP00000303830	human
678	1	ENSG00000198604	ENSP00000371859	human
678	1	ENSG00000198604	ENSP00000353458	human
678	1	ENSMUSG00000035021	ENSMUSP00000039757	mouse
678	2	ENSG00000198604	ENSP00000351555	human
679	1	ENSG00000112282	ENSP00000357047	human
679	1	ENSMUSG00000019984	ENSMUSP00000020159	mouse
679	2	ENSG00000112282	ENSP00000384536	human
679	3	ENSG00000112282	ENSP00000346588	human
680	1	ENSG00000180357	ENSP00000316527	human
680	1	ENSMUSG00000040524	ENSMUSP00000109415	mouse
681	1	ENSG00000084676	ENSP00000288599	human
681	1	ENSG00000084676	ENSP00000385097	human
681	1	ENSMUSG00000020647	ENSMUSP00000082971	mouse
681	2	ENSG00000084676	ENSP00000320940	human
681	2	ENSG00000084676	ENSP00000385216	human
681	3	ENSG00000084676	ENSP00000379197	human
683	1	ENSG00000198853	ENSP00000355177	human
683	1	ENSG00000198853	ENSP00000393922	human
683	1	ENSMUSG00000035969	ENSMUSP00000038379	mouse
683	1	ENSMUSG00000035969	ENSMUSP00000095710	mouse
684	1	ENSG00000103222	ENSP00000382342	human
684	1	ENSMUSG00000023088	ENSMUSP00000097743	mouse
684	2	ENSG00000103222	ENSP00000263016	human
684	3	ENSG00000103222	ENSP00000263019	human
684	4	ENSG00000103222	ENSP00000263017	human
684	5	ENSG00000103222	ENSP00000263014	human
685	1	ENSG00000178568	ENSP00000403204	human
685	1	ENSMUSG00000062209	ENSMUSP00000114123	mouse
685	2	ENSG00000178568	ENSP00000342235	human
686	1	ENSG00000145041	ENSP00000273612	human
686	1	ENSMUSG00000040325	ENSMUSP00000060025	mouse
687	1	ENSG00000138771	ENSP00000296043	human
687	1	ENSMUSG00000029381	ENSMUSP00000108678	mouse
687	2	ENSMUSG00000029381	ENSMUSP00000108677	mouse
687	2	ENSMUSG00000029381	ENSMUSP00000108674	mouse
688	1	ENSG00000198677	ENSP00000351596	human
688	1	ENSMUSG00000033991	ENSMUSP00000089045	mouse
691	1	ENSG00000102908	ENSP00000338806	human
691	1	ENSG00000102908	ENSP00000377343	human
691	1	ENSMUSG00000003847	ENSMUSP00000104888	mouse
691	2	ENSG00000102908	ENSP00000387503	human
691	2	ENSMUSG00000003847	ENSMUSP00000076653	mouse
691	3	ENSG00000102908	ENSP00000396538	human
691	4	ENSG00000102908	ENSP00000346420	human
691	5	ENSG00000102908	ENSP00000413126	human
692	1	ENSG00000198795	ENSP00000354794	human
692	1	ENSMUSG00000024420	ENSMUSP00000025288	mouse
694	1	ENSG00000143442	ENSP00000271715	human
694	1	ENSG00000143442	ENSP00000354467	human
694	1	ENSG00000143442	ENSP00000376484	human
694	1	ENSMUSG00000038902	ENSMUSP00000102891	mouse
694	2	ENSG00000143442	ENSP00000398649	human
695	1	ENSG00000114770	ENSP00000376357	human
695	1	ENSG00000114770	ENSP00000371934	human
695	1	ENSMUSG00000022822	ENSMUSP00000093913	mouse
695	1	ENSMUSG00000022822	ENSMUSP00000111209	mouse
695	2	ENSG00000114770	ENSP00000333926	human
695	2	ENSMUSG00000022822	ENSMUSP00000078158	mouse
697	1	ENSG00000156931	ENSP00000397879	human
697	1	ENSMUSG00000033653	ENSMUSP00000111055	mouse
697	2	ENSG00000156931	ENSP00000404704	human
699	1	ENSG00000106804	ENSP00000223642	human
699	1	ENSMUSG00000026874	ENSMUSP00000028233	mouse
702	1	ENSG00000011451	ENSP00000263381	human
702	1	ENSMUSG00000024050	ENSMUSP00000084993	mouse
702	1	ENSMUSG00000024050	ENSMUSP00000069443	mouse
702	2	ENSMUSG00000024050	ENSMUSP00000110106	mouse
703	1	ENSG00000105464	ENSP00000263269	human
703	1	ENSMUSG00000002771	ENSMUSP00000002848	mouse
704	1	ENSG00000134318	ENSP00000317985	human
704	1	ENSMUSG00000020580	ENSMUSP00000020904	mouse
706	1	ENSG00000048342	ENSP00000398391	human
706	1	ENSG00000048342	ENSP00000403465	human
706	1	ENSG00000048342	ENSP00000387872	human
706	1	ENSMUSG00000039765	ENSMUSP00000048320	mouse
706	2	ENSG00000048342	ENSP00000374303	human
707	1	ENSG00000102935	ENSP00000262383	human
707	1	ENSMUSG00000045333	ENSMUSP00000105282	mouse
708	1	ENSG00000095015	ENSP00000382423	human
708	1	ENSMUSG00000021754	ENSMUSP00000022274	mouse
708	1	ENSMUSG00000021754	ENSMUSP00000104890	mouse
709	1	ENSG00000168502	ENSP00000382924	human
709	1	ENSG00000168502	ENSP00000352927	human
709	1	ENSMUSG00000052105	ENSMUSP00000094894	mouse
709	2	ENSMUSG00000052105	ENSMUSP00000083899	mouse
710	1	ENSG00000130559	ENSP00000374183	human
710	1	ENSMUSG00000026933	ENSMUSP00000109804	mouse
710	1	ENSMUSG00000026933	ENSMUSP00000088812	mouse
711	1	ENSG00000142235	ENSP00000270238	human
711	1	ENSMUSG00000062044	ENSMUSP00000113323	mouse
711	2	ENSMUSG00000062044	ENSMUSP00000112592	mouse
711	2	ENSMUSG00000062044	ENSMUSP00000072388	mouse
715	1	ENSG00000186635	ENSP00000335506	human
715	1	ENSMUSG00000032812	ENSMUSP00000081957	mouse
715	1	ENSMUSG00000032812	ENSMUSP00000095847	mouse
715	2	ENSG00000186635	ENSP00000377233	human
715	2	ENSMUSG00000032812	ENSMUSP00000102624	mouse
715	3	ENSG00000186635	ENSP00000399118	human
715	3	ENSG00000186635	ENSP00000403127	human
715	4	ENSMUSG00000032812	ENSMUSP00000095844	mouse
716	1	ENSG00000141867	ENSP00000360901	human
716	1	ENSMUSG00000024002	ENSMUSP00000110119	mouse
716	2	ENSG00000141867	ENSP00000263377	human
716	2	ENSMUSG00000024002	ENSMUSP00000113070	mouse
716	2	ENSMUSG00000024002	ENSMUSP00000113197	mouse
717	1	ENSG00000154309	ENSP00000284476	human
717	1	ENSMUSG00000030768	ENSMUSP00000003035	mouse
718	1	ENSG00000163125	ENSP00000358064	human
718	1	ENSMUSG00000028106	ENSMUSP00000088297	mouse
719	1	ENSG00000152092	ENSP00000354536	human
719	1	ENSMUSG00000026587	ENSMUSP00000039711	mouse
719	2	ENSG00000152092	ENSP00000356629	human
719	3	ENSG00000152092	ENSP00000395041	human
720	1	ENSG00000113569	ENSP00000231498	human
720	1	ENSMUSG00000022142	ENSMUSP00000022742	mouse
720	2	ENSG00000113569	ENSP00000391110	human
720	2	ENSG00000113569	ENSP00000371265	human
721	1	ENSG00000044090	ENSP00000265348	human
721	1	ENSMUSG00000038545	ENSMUSP00000049128	mouse
724	1	ENSG00000163618	ENSP00000373215	human
724	1	ENSMUSG00000054423	ENSMUSP00000108277	mouse
724	2	ENSG00000163618	ENSP00000283269	human
724	2	ENSMUSG00000054423	ENSMUSP00000064706	mouse
724	3	ENSG00000163618	ENSP00000350632	human
725	1	ENSG00000170242	ENSP00000339957	human
725	1	ENSMUSG00000059263	ENSMUSP00000102264	mouse
726	1	ENSG00000116147	ENSP00000263525	human
726	1	ENSG00000116147	ENSP00000410106	human
726	1	ENSG00000116147	ENSP00000356646	human
726	1	ENSMUSG00000015829	ENSMUSP00000039253	mouse
727	1	ENSG00000115524	ENSP00000335321	human
727	1	ENSMUSG00000025982	ENSMUSP00000027127	mouse
727	2	ENSG00000115524	ENSP00000402997	human
728	1	ENSG00000103888	ENSP00000220244	human
728	1	ENSG00000103888	ENSP00000378177	human
728	1	ENSG00000103888	ENSP00000348583	human
728	1	ENSMUSG00000052353	ENSMUSP00000063277	mouse
728	2	ENSMUSG00000052353	ENSMUSP00000102907	mouse
729	1	ENSG00000196455	ENSP00000349205	human
729	1	ENSMUSG00000032571	ENSMUSP00000067400	mouse
730	1	ENSG00000050030	ENSP00000362567	human
730	1	ENSG00000050030	ENSP00000055682	human
730	1	ENSG00000050030	ENSP00000384697	human
730	1	ENSMUSG00000046449	ENSMUSP00000085187	mouse
731	1	ENSG00000038358	ENSP00000351811	human
731	1	ENSMUSG00000036270	ENSMUSP00000113854	mouse
733	1	ENSG00000137628	ENSP00000377344	human
733	1	ENSMUSG00000037921	ENSMUSP00000091197	mouse
734	1	ENSG00000067900	ENSP00000382697	human
734	1	ENSMUSG00000024290	ENSMUSP00000069549	mouse
735	1	ENSG00000174469	ENSP00000354778	human
735	1	ENSMUSG00000039419	ENSMUSP00000110288	mouse
735	1	ENSMUSG00000039419	ENSMUSP00000064082	mouse
735	2	ENSMUSG00000039419	ENSMUSP00000056299	mouse
736	1	ENSG00000164692	ENSP00000297268	human
736	1	ENSMUSG00000029661	ENSMUSP00000031668	mouse
737	1	ENSG00000165240	ENSP00000345728	human
737	1	ENSMUSG00000033792	ENSMUSP00000109186	mouse
737	1	ENSMUSG00000033792	ENSMUSP00000058840	mouse
738	1	ENSG00000101868	ENSP00000368349	human
738	1	ENSMUSG00000006678	ENSMUSP00000006856	mouse
739	1	ENSG00000063169	ENSP00000379946	human
739	1	ENSMUSG00000070808	ENSMUSP00000092416	mouse
740	1	ENSG00000148219	ENSP00000354504	human
740	1	ENSMUSG00000028373	ENSMUSP00000081540	mouse
740	2	ENSG00000148219	ENSP00000314038	human
740	2	ENSG00000148219	ENSP00000363108	human
740	2	ENSMUSG00000028373	ENSMUSP00000065786	mouse
740	3	ENSG00000148219	ENSP00000355116	human
740	3	ENSG00000148219	ENSP00000339925	human
741	1	ENSG00000186648	ENSP00000340467	human
741	1	ENSMUSG00000022211	ENSMUSP00000075587	mouse
743	1	ENSG00000095777	ENSP00000265944	human
743	1	ENSMUSG00000025716	ENSMUSP00000046329	mouse
745	1	ENSG00000115904	ENSP00000387784	human
745	1	ENSG00000115904	ENSP00000384675	human
745	1	ENSMUSG00000024241	ENSMUSP00000067786	mouse
746	1	ENSG00000100106	ENSP00000386026	human
746	1	ENSMUSG00000033088	ENSMUSP00000105310	mouse
746	2	ENSG00000100106	ENSP00000384312	human
746	2	ENSMUSG00000033088	ENSMUSP00000105312	mouse
746	2	ENSMUSG00000033088	ENSMUSP00000086783	mouse
746	2	ENSMUSG00000033088	ENSMUSP00000105311	mouse
746	3	ENSG00000100106	ENSP00000383913	human
747	1	ENSG00000132694	ENSP00000357177	human
747	1	ENSMUSG00000041977	ENSMUSP00000039900	mouse
747	2	ENSG00000132694	ENSP00000354644	human
748	1	ENSG00000197442	ENSP00000351908	human
748	1	ENSMUSG00000071369	ENSMUSP00000093485	mouse
749	1	ENSG00000109685	ENSP00000372351	human
749	1	ENSG00000109685	ENSP00000372348	human
749	1	ENSG00000109685	ENSP00000372347	human
749	1	ENSG00000109685	ENSP00000329167	human
749	1	ENSMUSG00000057406	ENSMUSP00000067205	mouse
749	1	ENSMUSG00000057406	ENSMUSP00000075210	mouse
749	2	ENSG00000109685	ENSP00000308780	human
749	2	ENSG00000109685	ENSP00000381311	human
749	2	ENSG00000109685	ENSP00000372345	human
749	3	ENSG00000109685	ENSP00000399251	human
750	1	ENSG00000125730	ENSP00000245907	human
750	1	ENSMUSG00000024164	ENSMUSP00000024988	mouse
751	1	ENSG00000162804	ENSP00000308893	human
751	1	ENSMUSG00000047793	ENSMUSP00000050832	mouse
752	1	ENSG00000173273	ENSP00000311579	human
752	1	ENSMUSG00000031529	ENSMUSP00000033929	mouse
756	1	ENSG00000100485	ENSP00000216373	human
756	1	ENSMUSG00000034801	ENSMUSP00000044866	mouse
757	1	ENSG00000074047	ENSP00000354586	human
757	1	ENSG00000074047	ENSP00000390436	human
757	1	ENSMUSG00000048402	ENSMUSP00000054837	mouse
758	1	ENSG00000167971	ENSP00000345436	human
758	1	ENSMUSG00000033597	ENSMUSP00000024958	mouse
759	1	ENSG00000160299	ENSP00000352572	human
759	1	ENSMUSG00000001151	ENSMUSP00000001179	mouse
760	1	ENSG00000165801	ENSP00000298694	human
760	1	ENSMUSG00000004562	ENSMUSP00000091331	mouse
760	2	ENSMUSG00000004562	ENSMUSP00000087201	mouse
761	1	ENSG00000111077	ENSP00000319684	human
761	1	ENSG00000111077	ENSP00000319756	human
761	1	ENSMUSG00000037003	ENSMUSP00000041087	mouse
761	2	ENSG00000111077	ENSP00000262048	human
761	2	ENSG00000111077	ENSP00000369232	human
762	1	ENSG00000136378	ENSP00000373472	human
762	1	ENSMUSG00000032363	ENSMUSP00000108683	mouse
764	1	ENSG00000121892	ENSP00000303427	human
764	1	ENSMUSG00000029202	ENSMUSP00000031104	mouse
764	2	ENSG00000121892	ENSP00000395572	human
765	1	ENSG00000107581	ENSP00000358140	human
765	1	ENSMUSG00000024991	ENSMUSP00000025955	mouse
769	1	ENSG00000142185	ENSP00000381023	human
769	1	ENSG00000142185	ENSP00000300482	human
769	1	ENSMUSG00000009292	ENSMUSP00000020505	mouse
769	1	ENSMUSG00000009292	ENSMUSP00000101039	mouse
770	1	ENSG00000152527	ENSP00000282406	human
770	1	ENSMUSG00000040852	ENSMUSP00000039628	mouse
771	1	ENSG00000130816	ENSP00000352516	human
771	1	ENSMUSG00000004099	ENSMUSP00000004202	mouse
771	2	ENSG00000130816	ENSP00000345739	human
773	1	ENSG00000136153	ENSP00000342112	human
773	1	ENSMUSG00000033060	ENSMUSP00000097910	mouse
773	2	ENSG00000136153	ENSP00000351728	human
774	1	ENSG00000184014	ENSP00000328524	human
774	1	ENSMUSG00000035901	ENSMUSP00000079295	mouse
776	1	ENSG00000065361	ENSP00000267101	human
776	1	ENSMUSG00000018166	ENSMUSP00000080716	mouse
776	2	ENSG00000065361	ENSP00000415753	human
778	1	ENSG00000134775	ENSP00000257209	human
778	1	ENSMUSG00000034295	ENSMUSP00000041361	mouse
779	1	ENSG00000082516	ENSP00000285873	human
779	1	ENSMUSG00000037275	ENSMUSP00000036603	mouse
782	1	ENSG00000182871	ENSP00000347665	human
782	1	ENSMUSG00000001435	ENSMUSP00000101049	mouse
782	2	ENSG00000182871	ENSP00000383191	human
782	2	ENSMUSG00000001435	ENSMUSP00000080358	mouse
782	3	ENSG00000182871	ENSP00000352798	human
783	1	ENSG00000081026	ENSP00000358628	human
783	1	ENSG00000081026	ENSP00000358624	human
783	1	ENSMUSG00000052539	ENSMUSP00000113713	mouse
783	1	ENSMUSG00000052539	ENSMUSP00000067932	mouse
783	2	ENSG00000081026	ENSP00000304604	human
783	2	ENSMUSG00000052539	ENSMUSP00000112934	mouse
783	3	ENSMUSG00000052539	ENSMUSP00000096369	mouse
784	1	ENSG00000133863	ENSP00000256246	human
784	1	ENSMUSG00000009628	ENSMUSP00000009772	mouse
785	1	ENSG00000108021	ENSP00000369623	human
785	1	ENSG00000108021	ENSP00000328426	human
785	1	ENSMUSG00000033799	ENSMUSP00000093774	mouse
786	1	ENSG00000107036	ENSP00000416696	human
786	1	ENSMUSG00000038658	ENSMUSP00000043437	mouse
786	2	ENSG00000107036	ENSP00000251879	human
786	3	ENSG00000107036	ENSP00000402240	human
786	4	ENSG00000107036	ENSP00000370943	human
787	1	ENSG00000136546	ENSP00000259060	human
787	1	ENSG00000136546	ENSP00000387807	human
787	1	ENSG00000136546	ENSP00000386796	human
787	1	ENSMUSG00000034810	ENSMUSP00000042405	mouse
789	1	ENSG00000104885	ENSP00000381657	human
789	1	ENSMUSG00000061589	ENSMUSP00000100973	mouse
790	1	ENSG00000032444	ENSP00000221249	human
790	1	ENSMUSG00000004565	ENSMUSP00000004681	mouse
790	1	ENSMUSG00000004565	ENSMUSP00000106699	mouse
792	1	ENSG00000185008	ENSP00000417164	human
792	1	ENSG00000185008	ENSP00000384935	human
792	1	ENSG00000185008	ENSP00000417335	human
792	1	ENSMUSG00000052516	ENSMUSP00000112776	mouse
793	1	ENSG00000121210	ENSP00000386787	human
793	1	ENSG00000121210	ENSP00000386574	human
793	1	ENSMUSG00000033767	ENSMUSP00000049808	mouse
794	1	ENSG00000105976	ENSP00000380860	human
794	1	ENSG00000105976	ENSP00000317272	human
794	1	ENSMUSG00000009376	ENSMUSP00000111102	mouse
794	1	ENSMUSG00000009376	ENSMUSP00000079324	mouse
794	1	ENSMUSG00000009376	ENSMUSP00000111103	mouse
796	1	ENSG00000082269	ENSP00000410768	human
796	1	ENSG00000082269	ENSP00000354913	human
796	1	ENSG00000082269	ENSP00000194672	human
796	1	ENSMUSG00000026153	ENSMUSP00000027337	mouse
796	2	ENSG00000082269	ENSP00000359510	human
796	2	ENSG00000082269	ENSP00000409201	human
797	1	ENSG00000124006	ENSP00000385636	human
797	1	ENSMUSG00000026211	ENSMUSP00000109197	mouse
798	1	ENSG00000162104	ENSP00000294016	human
798	1	ENSMUSG00000005580	ENSMUSP00000113498	mouse
798	1	ENSMUSG00000005580	ENSMUSP00000005719	mouse
799	1	ENSG00000184916	ENSP00000328169	human
799	1	ENSMUSG00000002799	ENSMUSP00000075224	mouse
799	2	ENSG00000184916	ENSP00000328566	human
800	1	ENSG00000010322	ENSP00000418232	human
800	1	ENSG00000010322	ENSP00000339958	human
800	1	ENSMUSG00000021910	ENSMUSP00000022469	mouse
803	1	ENSG00000055163	ENSP00000313567	human
803	1	ENSG00000055163	ENSP00000325817	human
803	1	ENSG00000055163	ENSP00000366799	human
803	1	ENSMUSG00000020340	ENSMUSP00000090854	mouse
805	1	ENSG00000181827	ENSP00000397644	human
805	1	ENSMUSG00000037674	ENSMUSP00000091338	mouse
806	1	ENSG00000169375	ENSP00000353622	human
806	1	ENSG00000169375	ENSP00000378402	human
806	1	ENSG00000169375	ENSP00000378403	human
806	1	ENSMUSG00000042557	ENSMUSP00000045044	mouse
806	2	ENSMUSG00000042557	ENSMUSP00000082868	mouse
807	1	ENSG00000118412	ENSP00000391210	human
807	1	ENSMUSG00000028282	ENSMUSP00000029950	mouse
808	1	ENSG00000143199	ENSP00000356825	human
808	1	ENSMUSG00000026567	ENSMUSP00000027852	mouse
809	1	ENSG00000134900	ENSP00000365233	human
809	1	ENSMUSG00000041763	ENSMUSP00000085244	mouse
810	1	ENSG00000068793	ENSP00000324549	human
810	1	ENSMUSG00000030447	ENSMUSP00000032629	mouse
810	2	ENSG00000068793	ENSP00000405956	human
811	1	ENSG00000101972	ENSP00000360199	human
811	1	ENSG00000101972	ENSP00000360202	human
811	1	ENSG00000101972	ENSP00000360186	human
811	1	ENSMUSG00000025862	ENSMUSP00000110724	mouse
811	1	ENSMUSG00000025862	ENSMUSP00000063250	mouse
811	2	ENSG00000101972	ENSP00000218089	human
811	2	ENSG00000101972	ENSP00000360187	human
812	1	ENSG00000135968	ENSP00000307939	human
812	1	ENSMUSG00000038039	ENSMUSP00000054033	mouse
814	1	ENSG00000135048	ENSP00000366266	human
814	1	ENSMUSG00000024754	ENSMUSP00000093908	mouse
814	1	ENSMUSG00000024754	ENSMUSP00000025663	mouse
814	2	ENSG00000135048	ENSP00000366243	human
815	1	ENSG00000138834	ENSP00000250894	human
[truncated: 34,637 more rows]
